# Supplementary material for: Bis(3-acetyl­pyridine-κN)bis­(methanol-κO)bis­(thio­cyanato-κN)nickel(II)
Source: Acta Crystallogr Sect E Struct Rep Online. 2012 Mar 17;68(Pt 4):m441–2. doi: 10.1107/S1600536812008860 (PMC3343840; doi:10.1107/S1600536812008860)
Supplement: Supplementary file 2 [file e-68-0m441-Isup2.hkl]

# 
# h,k,l, Fc-squared, Fo-squared, sigma(Fo-squared) and status flag 
# 
data_I
_shelx_title ' Ni(NCS)2(3-Acetylpyridine)2(MeOH)2 in P2(1)/c' 
_shelx_refln_list_code          4 
_shelx_F_calc_maximum      116.07 
_exptl_crystal_F_000       500.00 
_reflns_d_resolution_high  0.7562 
 
loop_ 
 _symmetry_equiv_pos_as_xyz 
 'x, y, z' 
 '-x, y+1/2, -z+1/2' 
 '-x, -y, -z' 
 'x, -y-1/2, z-1/2' 
 
_cell_length_a     7.7088 
_cell_length_b    14.6893 
_cell_length_c     9.6887 
_cell_angle_alpha  90.000 
_cell_angle_beta   96.782 
_cell_angle_gamma  90.000 
 
_shelx_F_squared_multiplier     1.000 
 
loop_ 
 _refln_index_h 
 _refln_index_k 
 _refln_index_l 
 _refln_F_squared_calc 
 _refln_F_squared_meas 
 _refln_F_squared_sigma 
 _refln_observed_status 
   2   0   0     4069.23     4116.27     79.52 o 
   3   0   0     1696.21     1850.15     21.48 o 
   4   0   0      221.25      285.48     14.34 o 
   5   0   0     4642.29     5418.07    107.15 o 
   6   0   0      162.34      160.21     12.49 o 
   7   0   0     1148.10     1138.05     25.81 o 
   8   0   0      377.05      365.04     29.24 o 
   9   0   0       11.02       11.01     13.27 o 
  10   0   0      429.69      438.17     40.84 o 
   1   1   0      226.89      158.44     12.79 o 
   2   1   0     3596.55     3659.46     51.68 o 
   3   1   0       96.21       73.50      8.73 o 
   4   1   0      239.32      181.86      9.07 o 
   5   1   0      469.86      532.13     11.37 o 
   6   1   0       64.78       59.24      7.96 o 
   7   1   0      208.34      200.47     10.00 o 
   8   1   0      187.86      204.03      9.25 o 
   9   1   0       21.17       19.35     11.17 o 
  10   1   0       16.56       19.65     11.44 o 
   0   2   0     8630.02     8480.87     89.86 o 
   1   2   0    11283.72    11965.59     95.01 o 
   2   2   0      146.41       98.07      9.51 o 
   3   2   0      194.75      141.54      9.41 o 
   4   2   0     2132.15     2030.72     27.36 o 
   5   2   0      527.01      520.74     15.75 o 
   6   2   0     1246.72     1297.19     34.62 o 
   7   2   0       50.14       49.00      7.30 o 
   8   2   0      290.95      318.81     21.68 o 
   9   2   0      402.76      398.02     19.74 o 
  10   2   0       68.20       72.98     14.23 o 
   1   3   0       26.67       29.63      8.28 o 
   2   3   0     1627.87     1584.95     14.91 o 
   3   3   0      770.00      686.49     21.56 o 
   4   3   0       59.06       59.42      7.92 o 
   5   3   0       95.24      111.33      9.76 o 
   6   3   0      261.88      250.71      8.07 o 
   7   3   0       13.64       14.93      7.07 o 
   8   3   0        0.01        5.71     14.05 o 
   9   3   0       63.15       51.22     11.27 o 
   0   4   0     1986.79     1603.50     82.49 o 
   1   4   0     4243.22     4161.53     28.74 o 
   2   4   0     9820.29     9974.08    208.06 o 
   3   4   0     3084.21     3093.12     16.06 o 
   4   4   0      667.93      619.94     34.71 o 
   5   4   0       14.55       16.72     13.37 o 
   6   4   0       72.42       97.23      8.20 o 
   7   4   0      252.28      258.87      9.61 o 
   8   4   0      780.40      835.47     15.88 o 
   9   4   0      837.27      891.12     16.94 o 
   1   5   0       20.50       14.64      7.21 o 
   2   5   0      138.59       95.61      7.48 o 
   3   5   0     1129.58     1078.46     24.37 o 
   4   5   0       60.01       52.31      8.82 o 
   5   5   0        4.10       12.25      8.99 o 
   6   5   0       27.24       23.18      8.57 o 
   7   5   0      106.15      113.54     14.35 o 
   8   5   0       75.13       77.99      8.81 o 
   9   5   0        4.38       14.53     10.98 o 
   0   6   0     1699.02     1437.97     68.86 o 
   1   6   0        5.49        5.31      5.48 o 
   2   6   0     4090.03     4008.42     93.26 o 
   3   6   0     4695.28     5218.37     20.82 o 
   4   6   0     1273.09     1305.33     71.37 o 
   5   6   0      527.61      564.62     10.12 o 
   6   6   0      195.81      199.47     16.57 o 
   7   6   0      790.66      808.16     35.33 o 
   8   6   0      333.99      329.11     10.09 o 
   9   6   0      210.37      204.98     11.57 o 
   1   7   0      164.14      124.92      6.94 o 
   2   7   0     1846.85     1684.79    118.16 o 
   3   7   0     1395.74     1403.12     34.37 o 
   4   7   0       86.30       82.11      8.36 o 
   5   7   0       14.32       15.84      7.44 o 
   6   7   0      146.37      147.80      9.71 o 
   7   7   0      269.41      257.78      8.51 o 
   8   7   0        9.59       -5.12      9.30 o 
   9   7   0       39.96       38.87     11.53 o 
   0   8   0      854.08      896.22     15.51 o 
   1   8   0     3506.74     3355.92     98.56 o 
   2   8   0       65.14       60.67      7.42 o 
   3   8   0      975.96      955.91     32.34 o 
   4   8   0     2817.06     3153.91     51.71 o 
   5   8   0       16.16       18.70      8.30 o 
   6   8   0      766.28      769.50     11.69 o 
   7   8   0       80.97       97.53      9.61 o 
   8   8   0      231.03      253.98     14.38 o 
   9   8   0      184.88      156.30     14.15 o 
   1   9   0       30.33       35.93      8.75 o 
   2   9   0      231.69      237.27      9.91 o 
   3   9   0       95.79       87.63      8.49 o 
   4   9   0      529.02      537.66     29.65 o 
   5   9   0       13.54       10.17      7.33 o 
   6   9   0      140.16      151.01      9.93 o 
   7   9   0       55.11       53.08      9.38 o 
   8   9   0      157.89      139.79     11.43 o 
   0  10   0     4370.41     4621.47    147.54 o 
   1  10   0     1230.77     1286.66     50.94 o 
   2  10   0      693.54      701.62     24.71 o 
   3  10   0      232.32      254.40      8.80 o 
   4  10   0        9.90       -0.01      6.30 o 
   5  10   0     1186.88     1318.41     40.16 o 
   6  10   0      430.86      485.59     15.47 o 
   7  10   0      138.99      129.69      8.27 o 
   8  10   0      292.24      275.19      9.80 o 
   1  11   0      328.08      299.23     10.47 o 
   2  11   0       87.84      111.90      8.37 o 
   3  11   0      137.43      156.10      7.28 o 
   4  11   0        1.46       -3.08      8.42 o 
   5  11   0       37.74       39.09      8.32 o 
   6  11   0        2.63        1.07      9.16 o 
   7  11   0       62.10       69.35     10.07 o 
   8  11   0       11.84        8.61      9.75 o 
   0  12   0     1335.59     1299.82    101.85 o 
   1  12   0      305.33      338.56      7.65 o 
   2  12   0      898.75      976.44     25.85 o 
   3  12   0      327.04      346.95     13.27 o 
   4  12   0      148.73      147.36     16.11 o 
   5  12   0      964.19     1021.86     64.79 o 
   6  12   0      218.95      197.75     10.25 o 
   7  12   0      203.16      220.75     23.10 o 
   1  13   0     1035.45     1080.29     24.66 o 
   2  13   0      359.25      352.65     14.03 o 
   3  13   0      315.73      324.84     24.50 o 
   4  13   0      412.47      455.29     16.18 o 
   5  13   0       10.76        3.30      8.17 o 
   6  13   0       13.72        2.53     11.32 o 
   7  13   0       59.67       39.28     10.93 o 
   0  14   0       60.90       64.18      8.52 o 
   1  14   0     1643.85     1841.55     19.77 o 
   2  14   0      326.68      378.11      9.86 o 
   3  14   0      258.72      247.73      8.72 o 
   4  14   0      462.24      470.97     16.44 o 
   5  14   0       58.66       57.01      7.81 o 
   6  14   0      321.96      305.40     11.45 o 
   7  14   0      152.57      148.54     27.02 o 
   1  15   0        7.16       25.69     11.78 o 
   2  15   0      457.02      489.89     15.61 o 
   3  15   0       91.18       99.81      8.61 o 
   4  15   0        6.63        8.41      7.86 o 
   5  15   0       29.94       38.34     10.53 o 
   6  15   0        5.50       -2.90      8.74 o 
   0  16   0      174.78      196.53     36.30 o 
   1  16   0       42.70       44.16      8.81 o 
   2  16   0      810.84      856.34     18.87 o 
   3  16   0      731.57      771.11     33.55 o 
   4  16   0      102.87      119.69     15.75 o 
   5  16   0      116.76      128.04     14.66 o 
   1  17   0      162.45      157.72     11.14 o 
   2  17   0        8.02       11.42     10.64 o 
   3  17   0       37.55       45.67      9.49 o 
   4  17   0        2.64       -6.83     19.66 o 
   0  18   0      351.55      322.46     15.88 o 
   1  18   0      364.96      390.45     13.18 o 
   2  18   0      289.39      274.95     13.92 o 
   3  18   0       41.26       39.73      9.77 o 
   1  19   0        4.72        0.92     11.04 o 
   2  19   0      110.56       95.40     26.61 o 
 -10   1   1       16.93        4.53     11.18 o 
  -9   1   1       19.61        1.01     10.76 o 
  -8   1   1      862.79      953.59     27.96 o 
  -7   1   1      628.63      694.49     10.06 o 
  -6   1   1     2301.52     2426.84    105.32 o 
  -5   1   1     1594.41     1581.23     59.81 o 
  -4   1   1        9.84       10.29      8.29 o 
  -3   1   1     1078.34      915.20     36.14 o 
  -2   1   1       84.83       82.77     11.31 o 
  -1   1   1      967.21      779.77     37.33 o 
   0   1   1     1991.06     1591.50     27.24 o 
   1   1   1     4970.93     4906.61     73.63 o 
   3   1   1     2455.85     2405.94     64.22 o 
   4   1   1      254.97      190.04     12.91 o 
   5   1   1      393.90      369.01     11.34 o 
   6   1   1      884.74      884.58     43.19 o 
   7   1   1      365.97      409.05      9.22 o 
   8   1   1        2.55        8.77      9.49 o 
   9   1   1      128.11      140.66     10.11 o 
 -10   2   1      129.69      134.65     12.70 o 
  -9   2   1        0.40       16.90     12.20 o 
  -8   2   1       33.81       30.34     12.00 o 
  -7   2   1       19.77       23.54      7.07 o 
  -6   2   1        3.84       -0.47      8.90 o 
  -5   2   1       83.08       82.99      9.70 o 
  -4   2   1      534.70      484.06      9.88 o 
  -3   2   1      462.84      467.18     10.59 o 
  -2   2   1      173.04      168.00     10.88 o 
  -1   2   1     1378.79     1113.20     55.95 o 
   0   2   1      688.94      568.08     14.64 o 
   1   2   1       65.36       49.38      9.53 o 
   2   2   1     4223.79     4147.63    109.47 o 
   3   2   1       79.31       99.28      8.57 o 
   4   2   1      220.34      195.39     12.22 o 
   5   2   1       58.19       54.20      8.38 o 
   6   2   1      996.55     1010.15     13.62 o 
   7   2   1      316.00      318.05     12.13 o 
   8   2   1       19.73       11.59      7.89 o 
   9   2   1       62.84       53.04     11.25 o 
 -10   3   1      280.64      268.20     12.31 o 
  -9   3   1      534.93      570.27     17.98 o 
  -8   3   1       20.24       34.28      9.46 o 
  -7   3   1     2003.53     2057.18     70.91 o 
  -6   3   1      414.96      439.35     12.69 o 
  -5   3   1      205.96      221.40     11.63 o 
  -4   3   1     1109.59      972.63     40.73 o 
  -3   3   1       54.72      622.96    292.82 o 
  -2   3   1     7300.15     7297.23     69.82 o 
  -1   3   1      199.85      153.88      9.37 o 
   0   3   1     4785.42     4306.76     46.26 o 
   1   3   1    13472.76    15017.04    197.83 o 
   2   3   1      683.13      614.75     11.42 o 
   3   3   1     5206.70     5399.16     20.54 o 
   4   3   1      113.62      102.57      8.48 o 
   5   3   1     1150.93     1329.95     29.70 o 
   6   3   1      270.84      272.99      8.61 o 
   7   3   1       18.33       10.70      6.61 o 
   8   3   1      724.87      785.01     11.38 o 
   9   3   1       29.95       11.83     10.17 o 
  -9   4   1      129.86      125.78     10.41 o 
  -8   4   1       49.87       60.40      9.58 o 
  -7   4   1      120.01      123.85      8.34 o 
  -6   4   1      282.58      318.46      9.62 o 
  -5   4   1      567.50      585.64     12.91 o 
  -4   4   1      712.21      736.65     11.52 o 
  -3   4   1      279.19      558.32    198.25 o 
  -2   4   1       92.09       75.33      7.55 o 
  -1   4   1     4493.23     3942.50    228.86 o 
   0   4   1     2474.38     2228.58     34.59 o 
   1   4   1      107.72       98.46      8.44 o 
   2   4   1      330.63      299.73     15.26 o 
   3   4   1       41.37       24.07      8.13 o 
   4   4   1      143.31      163.97      9.93 o 
   5   4   1      791.81      767.95     11.96 o 
   6   4   1      398.70      402.29     11.84 o 
   7   4   1        5.49        5.33      9.98 o 
   8   4   1        9.80        0.32      9.55 o 
   9   4   1        2.11       -1.43      8.73 o 
  -9   5   1      271.43      277.81     14.37 o 
  -8   5   1      614.69      695.76     10.99 o 
  -7   5   1       99.07      101.97      9.14 o 
  -6   5   1      655.99      663.79     30.77 o 
  -5   5   1      416.19      435.20     31.52 o 
  -4   5   1      929.81      944.30     16.22 o 
  -3   5   1     5055.72     4943.77    103.26 o 
  -2   5   1      843.61      760.72     26.06 o 
  -1   5   1     1832.70     1383.57     72.41 o 
   0   5   1      809.07      744.71     19.13 o 
   1   5   1     1295.05     1139.74     22.17 o 
   2   5   1     9472.82    10069.72     81.52 o 
   3   5   1     1273.93     1184.03     33.92 o 
   4   5   1     5214.05     5653.76    170.28 o 
   5   5   1      100.15      110.12      8.12 o 
   6   5   1       19.75       21.70      8.47 o 
   7   5   1      446.15      448.54     19.98 o 
   8   5   1        6.89       15.08      8.86 o 
   9   5   1      620.49      600.63     11.69 o 
  -9   6   1        1.32        4.21     10.81 o 
  -8   6   1       29.32       38.92     10.34 o 
  -7   6   1        0.15       -1.07     10.49 o 
  -6   6   1        2.10        9.16      7.59 o 
  -5   6   1     1143.93     1259.50     26.94 o 
  -4   6   1      316.24      308.69     11.64 o 
  -3   6   1     1003.60     1204.05     17.71 o 
  -2   6   1      657.50      632.08     12.45 o 
  -1   6   1      125.78      111.80     23.93 o 
   0   6   1     1525.85     1327.75     39.81 o 
   1   6   1        5.66       10.08      7.00 o 
   2   6   1      744.20      686.62      9.92 o 
   3   6   1       28.23       39.51      7.65 o 
   4   6   1      763.24      794.33     31.26 o 
   5   6   1        2.10        4.73      8.73 o 
   6   6   1        0.30       -7.67      8.23 o 
   7   6   1       38.02       42.99      8.40 o 
   8   6   1       16.24       20.32      8.48 o 
   9   6   1        2.11       -2.28     13.37 o 
  -9   7   1      331.50      279.62     15.22 o 
  -8   7   1      666.56      651.03     29.78 o 
  -7   7   1      550.23      580.41     13.96 o 
  -6   7   1       54.94       58.11      7.86 o 
  -5   7   1      146.97      153.46      8.01 o 
  -4   7   1      224.08      215.65     13.76 o 
  -3   7   1      333.26      307.34      8.78 o 
  -2   7   1     3397.68     3354.87     64.87 o 
  -1   7   1     5061.49     4962.37     32.37 o 
   0   7   1     1576.43     1621.62     35.94 o 
   1   7   1     1307.03      949.94     22.08 o 
   2   7   1     1550.28     1612.79     13.22 o 
   3   7   1     1256.40     1298.74     52.63 o 
   4   7   1      270.85      291.71      9.57 o 
   5   7   1      165.44      157.05      6.81 o 
   6   7   1      797.40      830.84     27.45 o 
   7   7   1      417.62      428.45     22.88 o 
   8   7   1      198.59      202.52     10.33 o 
   9   7   1      136.37       98.23     10.29 o 
  -9   8   1        1.35        8.28      9.39 o 
  -8   8   1        1.46       16.91     10.51 o 
  -7   8   1       16.24       13.34      9.00 o 
  -6   8   1       90.97       91.10     11.28 o 
  -5   8   1      382.23      367.30     11.58 o 
  -4   8   1        9.01        9.68      6.96 o 
  -3   8   1       38.15       39.15      8.80 o 
  -2   8   1       34.19       21.12      6.04 o 
  -1   8   1      488.17      477.11     20.42 o 
   0   8   1       84.68       73.93      8.36 o 
   1   8   1       24.84       29.05      8.98 o 
   2   8   1      169.52      151.73      8.17 o 
   3   8   1      160.06      186.71      8.66 o 
   4   8   1        5.07       -1.27      8.50 o 
   5   8   1      204.66      229.57     12.86 o 
   6   8   1      114.61      123.25      9.13 o 
   7   8   1       48.50       58.76      8.06 o 
   8   8   1       48.83       29.13      9.89 o 
   9   8   1       50.39       14.27     11.49 o 
  -9   9   1       28.51       29.19     16.78 o 
  -8   9   1        3.72        0.97     10.91 o 
  -7   9   1      695.60      694.87     28.40 o 
  -6   9   1      836.15      864.58     45.96 o 
  -5   9   1      734.36      767.89     20.97 o 
  -4   9   1      699.36      708.29     13.66 o 
  -3   9   1        3.08       19.24      7.84 o 
  -2   9   1     1021.03      999.67     19.40 o 
  -1   9   1      610.07      601.15     10.10 o 
   0   9   1     3693.62     3976.55    105.54 o 
   1   9   1     1464.70     1378.68     69.34 o 
   2   9   1       20.71       24.09     11.25 o 
   3   9   1     1675.53     1589.33     31.80 o 
   4   9   1      167.43      191.54      9.95 o 
   5   9   1     1933.71     2017.13     64.29 o 
   6   9   1      792.36      873.47     25.56 o 
   7   9   1       22.68       19.15      7.61 o 
   8   9   1       73.66       79.42     10.03 o 
  -8  10   1        0.91       16.07      8.72 o 
  -7  10   1       30.97       22.09      9.24 o 
  -6  10   1      404.15      440.10     11.44 o 
  -5  10   1      180.34      153.13      7.59 o 
  -4  10   1      153.91      146.92      7.46 o 
  -3  10   1      137.82      102.35     11.41 o 
  -2  10   1       52.28       78.29      8.54 o 
  -1  10   1      146.01      146.00      9.38 o 
   0  10   1      806.60      767.23     64.48 o 
   1  10   1      164.58      146.04     13.85 o 
   2  10   1      274.35      268.14      7.43 o 
   3  10   1      311.51      303.33     14.62 o 
   4  10   1      516.63      583.87     16.84 o 
   5  10   1      260.49      268.83      9.06 o 
   6  10   1       29.97       16.00      9.38 o 
   7  10   1       96.92       78.43     12.36 o 
   8  10   1       11.31        2.80      9.65 o 
  -8  11   1      158.01      128.06     11.17 o 
  -7  11   1       56.05       33.53      9.01 o 
  -6  11   1     1545.87     1651.33     85.39 o 
  -5  11   1      382.54      396.10     10.22 o 
  -4  11   1       32.27       29.42     11.06 o 
  -3  11   1     1083.82     1073.07     42.70 o 
  -2  11   1        2.42        7.03      7.07 o 
  -1  11   1     2393.63     2599.80     54.70 o 
   0  11   1     2716.36     2751.39     83.11 o 
   1  11   1     1174.69     1184.94     28.03 o 
   2  11   1     1013.63      966.71     38.87 o 
   3  11   1      277.49      285.80      7.78 o 
   4  11   1      883.71      906.15     26.32 o 
   5  11   1      730.21      789.05     21.68 o 
   6  11   1      397.56      425.53     14.91 o 
   7  11   1      237.98      247.08     19.75 o 
   8  11   1        1.58       26.95     10.75 o 
  -8  12   1        8.57        6.91     18.50 o 
  -7  12   1       39.27       28.81      9.86 o 
  -6  12   1        8.83        7.13      7.96 o 
  -5  12   1      133.00      151.54      9.45 o 
  -4  12   1      212.60      227.53      8.25 o 
  -3  12   1       93.74       87.42      6.86 o 
  -2  12   1      304.68      306.67      7.99 o 
  -1  12   1       15.05       27.91      6.86 o 
   0  12   1      104.45      102.24      8.02 o 
   1  12   1     3564.07     3901.68    144.26 o 
   2  12   1      103.72      103.00      7.45 o 
   3  12   1      655.48      704.74      8.73 o 
   4  12   1      106.32      113.46     12.39 o 
   5  12   1      165.40      176.51      8.48 o 
   6  12   1      339.40      291.54     18.40 o 
   7  12   1       17.39       29.00      9.04 o 
  -7  13   1      258.16      212.98     10.31 o 
  -6  13   1       56.87       58.17     11.60 o 
  -5  13   1      448.95      483.15     23.66 o 
  -4  13   1      576.24      617.87     11.13 o 
  -3  13   1      132.93      141.66      8.56 o 
  -2  13   1     1019.83     1126.86     22.74 o 
  -1  13   1       72.09       85.12     11.35 o 
   0  13   1      252.40      246.36      9.99 o 
   1  13   1      882.35      957.93      8.84 o 
   2  13   1      618.71      601.49     46.32 o 
   3  13   1     1472.53     1659.95     61.99 o 
   4  13   1      186.26      193.31      7.70 o 
   5  13   1      150.00      137.38      8.64 o 
   6  13   1       85.49       97.30     14.02 o 
   7  13   1       23.32       -0.78     10.70 o 
  -7  14   1       15.62        6.35      9.35 o 
  -6  14   1       66.44       60.18      9.48 o 
  -5  14   1       53.97       42.55      7.25 o 
  -4  14   1       33.48       34.28      8.88 o 
  -3  14   1        2.04        1.88      8.82 o 
  -2  14   1       22.71       29.02      8.32 o 
  -1  14   1        0.21       -8.79      8.79 o 
   0  14   1      654.51      706.26     33.28 o 
   1  14   1      144.32      125.88      6.78 o 
   2  14   1      115.39      108.62      8.43 o 
   3  14   1       90.90       85.61      7.99 o 
   4  14   1       48.35       48.80      7.29 o 
   5  14   1        4.66       11.41      7.41 o 
   6  14   1        0.68        1.05      7.94 o 
  -6  15   1        3.79       -2.47      9.16 o 
  -5  15   1      151.20      163.17     12.65 o 
  -4  15   1      936.97      943.42     65.12 o 
  -3  15   1      155.20      142.05      7.51 o 
  -2  15   1      278.40      277.40     12.24 o 
  -1  15   1      211.14      235.60      9.42 o 
   0  15   1      113.56      140.66     13.35 o 
   1  15   1      233.17      254.78     11.29 o 
   2  15   1      534.28      589.31     31.91 o 
   3  15   1     1402.36     1422.90     40.34 o 
   4  15   1      456.80      471.65     31.48 o 
   5  15   1       11.63       19.30      7.69 o 
   6  15   1        2.22       -3.83      9.56 o 
  -5  16   1       12.53        8.63     10.24 o 
  -4  16   1      158.42      161.91     13.47 o 
  -3  16   1        1.66        7.89      7.83 o 
  -2  16   1      131.78       99.85      8.05 o 
  -1  16   1       66.71       79.63      7.78 o 
   0  16   1       68.20       82.09     11.78 o 
   1  16   1      222.60      221.65      8.68 o 
   2  16   1       18.16       14.29      8.08 o 
   3  16   1        2.38        4.02      9.24 o 
   4  16   1        5.02        3.68     10.61 o 
   5  16   1       16.48       12.64      9.07 o 
  -4  17   1      107.95       95.88     11.96 o 
  -3  17   1      395.07      382.23     15.25 o 
  -2  17   1        1.94        2.04      7.61 o 
  -1  17   1      507.11      561.40     23.07 o 
   0  17   1      309.58      325.37     30.29 o 
   1  17   1      211.29      212.80     10.35 o 
   2  17   1      445.98      466.10     21.33 o 
   3  17   1       72.65       82.66     15.99 o 
   4  17   1      607.41      533.71     31.46 o 
  -3  18   1       10.48      -10.25     10.25 o 
  -2  18   1        3.39        1.61      8.36 o 
  -1  18   1       78.86       71.64     10.82 o 
   0  18   1      257.21      267.08     16.18 o 
   1  18   1       87.88       98.99      9.25 o 
   2  18   1       27.93       27.55     10.27 o 
   3  18   1        3.69       -1.45     15.75 o 
  -2  19   1      284.79      264.17     19.48 o 
  -1  19   1        1.55       -6.03     14.30 o 
   0  19   1      183.70      153.73     13.64 o 
   1  19   1      371.06      344.37     11.68 o 
 -10   0   2        1.17      -16.26     16.51 o 
  -9   0   2      298.98      325.62     18.25 o 
  -8   0   2       21.49       25.60     13.53 o 
  -7   0   2      248.81      213.22     37.76 o 
  -6   0   2     4535.61     4993.75     41.42 o 
  -5   0   2      678.27      818.13     49.97 o 
  -4   0   2      677.41      529.79     27.98 o 
  -3   0   2      189.51      231.27     13.94 o 
  -2   0   2     3143.79     2735.44     70.18 o 
   0   0   2     2244.93     1836.85    118.46 o 
   1   0   2      120.27      105.45     17.48 o 
   2   0   2     4654.42     5157.23     62.16 o 
   3   0   2     3227.39     3340.34     24.93 o 
   4   0   2     8133.30     9255.28    188.83 o 
   5   0   2     2432.40     2809.90     81.84 o 
   6   0   2     1837.80     1907.75     57.61 o 
   7   0   2      166.09      173.24     12.05 o 
   8   0   2      191.50      202.31     37.60 o 
   9   0   2       71.20       54.89     12.81 o 
 -10   1   2       44.36        5.76     11.73 o 
  -9   1   2       49.07       71.73     10.18 o 
  -8   1   2      207.99      224.98     10.01 o 
  -7   1   2       49.10       57.50      8.12 o 
  -6   1   2        9.47       10.50      7.72 o 
  -5   1   2      471.83      493.68     10.81 o 
  -4   1   2      108.57       98.85      8.27 o 
  -3   1   2     2439.22     2189.23     41.56 o 
  -2   1   2     2347.81     2189.69     83.41 o 
  -1   1   2     5810.43     5346.34    174.33 o 
   0   1   2      490.29      364.48     15.53 o 
   1   1   2     6231.30     6490.93    127.06 o 
   2   1   2      307.51      285.62     10.82 o 
   3   1   2      153.45      142.49      7.80 o 
   4   1   2     5068.09     5805.44     48.52 o 
   5   1   2       49.01       55.84     12.02 o 
   6   1   2      108.14      110.81      9.26 o 
   7   1   2       30.09       31.70      7.05 o 
   8   1   2      189.13      189.08     10.99 o 
   9   1   2       65.10       62.93      9.81 o 
 -10   2   2       54.79       59.47     17.48 o 
  -9   2   2        8.31       19.01     10.90 o 
  -8   2   2      314.51      350.22     10.35 o 
  -7   2   2      511.44      536.86      9.56 o 
  -6   2   2     1124.35     1213.75     27.25 o 
  -5   2   2     4840.66     5472.11     44.40 o 
  -4   2   2      763.80      748.55     12.16 o 
  -3   2   2     1626.70     1476.16     17.51 o 
  -2   2   2      123.41       95.87      9.63 o 
  -1   2   2      385.13      299.74     11.33 o 
   0   2   2     3017.39     2692.63     24.07 o 
   1   2   2     1579.84     1558.70     18.03 o 
   2   2   2     3608.47     3380.43     79.55 o 
   3   2   2     5931.13     6381.85     55.95 o 
   4   2   2     4530.59     5271.35     57.77 o 
   5   2   2     3017.45     3324.15     84.58 o 
   6   2   2        3.53        5.51      7.60 o 
   7   2   2      248.25      272.72     10.43 o 
   8   2   2       41.64       31.49      7.79 o 
   9   2   2       64.82       74.55     10.23 o 
 -10   3   2      129.25      110.94     14.64 o 
  -9   3   2        2.15       -3.22      9.89 o 
  -8   3   2       85.46       72.50      9.81 o 
  -7   3   2      404.50      374.19      7.84 o 
  -6   3   2        7.98       11.02      7.56 o 
  -5   3   2      208.65      242.30     10.01 o 
  -4   3   2        1.22       -1.20      9.61 o 
  -3   3   2      347.44      861.78    330.99 o 
  -2   3   2      364.57      329.56     10.35 o 
  -1   3   2      469.70      392.62     23.51 o 
   0   3   2      492.55      390.28     12.50 o 
   1   3   2      273.67      201.29     10.35 o 
   2   3   2      201.85      203.11      8.52 o 
   3   3   2      298.62      283.56      8.39 o 
   4   3   2      447.71      517.17      8.94 o 
   5   3   2       12.04        9.79      8.03 o 
   6   3   2      467.05      480.24     16.89 o 
   7   3   2       91.14       95.95      8.41 o 
   8   3   2       17.73       21.92      8.24 o 
   9   3   2        2.69        4.04      9.99 o 
  -9   4   2      236.53      251.04     15.80 o 
  -8   4   2      614.27      674.27     11.11 o 
  -7   4   2      644.32      633.93      9.69 o 
  -6   4   2       14.64       12.81      7.06 o 
  -5   4   2      695.25      655.95     31.68 o 
  -4   4   2     3192.44     3388.62     85.24 o 
  -3   4   2     2971.89     2774.85    106.68 o 
  -2   4   2      704.44      554.19     23.49 o 
  -1   4   2       36.02       20.31      9.11 o 
   0   4   2     1044.19      953.92     15.76 o 
   1   4   2     4474.04     4267.04     32.58 o 
   2   4   2     3416.47     3411.20     57.30 o 
   3   4   2     1361.83     1324.21     20.61 o 
   4   4   2     1223.65     1197.55     24.86 o 
   5   4   2      261.68      261.27      8.78 o 
   6   4   2      340.56      342.79      8.47 o 
   7   4   2     1009.90     1127.08     23.63 o 
   8   4   2      327.29      317.03     13.06 o 
   9   4   2      119.22      100.36     10.94 o 
  -9   5   2       41.52       36.37     10.99 o 
  -8   5   2       52.36       55.40      7.68 o 
  -7   5   2        4.14        9.99      9.70 o 
  -6   5   2        7.22       10.63      8.36 o 
  -5   5   2       98.15       99.49      9.14 o 
  -4   5   2      152.43      145.44      9.58 o 
  -3   5   2        0.97        0.51      7.48 o 
  -2   5   2      783.49      714.81     31.13 o 
  -1   5   2     2988.86     2711.11     15.66 o 
   0   5   2      663.37      632.39     14.96 o 
   1   5   2      576.13      478.59     10.07 o 
   2   5   2       31.58       40.36      7.89 o 
   3   5   2        9.55       -2.52      9.59 o 
   4   5   2      383.76      394.30     10.28 o 
   5   5   2      504.54      506.36     23.10 o 
   6   5   2        0.04        7.82      7.88 o 
   7   5   2      137.40      132.02      9.27 o 
   8   5   2       16.59       -7.24      9.47 o 
   9   5   2        7.72        8.93     11.03 o 
  -9   6   2      460.23      466.38     12.04 o 
  -8   6   2      196.33      198.54     10.72 o 
  -7   6   2      322.45      339.90     15.77 o 
  -6   6   2      808.18      862.35     18.54 o 
  -5   6   2      330.16      376.05     10.63 o 
  -4   6   2     4781.35     5206.82     41.77 o 
  -3   6   2      198.10      198.45      9.71 o 
  -2   6   2       54.17       37.29      7.55 o 
   0   6   2      123.06       96.72      7.49 o 
   1   6   2    12761.85    13568.71    194.17 o 
   2   6   2      908.43      901.00     32.20 o 
   3   6   2     1445.10     1465.88     28.66 o 
   4   6   2     1181.96     1252.44     30.87 o 
   5   6   2        3.05       -3.94      8.72 o 
   6   6   2     1422.07     1486.23     32.26 o 
   7   6   2      149.26      150.32     13.89 o 
   8   6   2      407.46      433.98     13.39 o 
   9   6   2       88.21       28.81     18.25 o 
  -9   7   2      102.89       88.72      9.74 o 
  -8   7   2       88.23       87.63      9.43 o 
  -7   7   2      163.96      160.02     10.35 o 
  -6   7   2      104.64       96.18      7.54 o 
  -5   7   2        2.00       13.17      8.39 o 
  -4   7   2        1.52        0.66      8.71 o 
  -3   7   2     1446.72     1475.83     48.18 o 
  -2   7   2      643.27      627.82     21.30 o 
  -1   7   2       42.99       76.35      7.54 o 
   0   7   2      854.81      761.86     13.29 o 
   1   7   2      129.29      108.87      7.33 o 
   2   7   2      622.43      673.12     10.79 o 
   3   7   2      555.89      611.67     10.49 o 
   4   7   2      178.03      182.60      9.18 o 
   5   7   2      328.97      340.69      8.59 o 
   6   7   2       47.45       44.78     14.96 o 
   7   7   2       25.71       31.85     11.15 o 
   8   7   2       46.37       43.84     14.79 o 
   9   7   2      138.74      122.88     13.26 o 
  -9   8   2      119.91      106.65     12.72 o 
  -8   8   2      409.63      449.44     12.01 o 
  -7   8   2      225.59      235.99      8.39 o 
  -6   8   2      350.78      356.32     13.95 o 
  -5   8   2     2692.28     2711.86     51.34 o 
  -4   8   2       30.61       32.96      8.42 o 
  -3   8   2      601.76      568.99     25.90 o 
  -2   8   2      257.07      169.75     10.60 o 
  -1   8   2      461.74      421.66      9.21 o 
   0   8   2     4311.38     4610.08    116.87 o 
   1   8   2       52.78       46.75      7.38 o 
   2   8   2     3503.22     3670.16     90.34 o 
   3   8   2      921.32     1024.01     17.59 o 
   4   8   2      200.69      225.07     11.07 o 
   5   8   2     1342.47     1356.71     47.54 o 
   6   8   2       37.00       27.52     16.50 o 
   7   8   2      727.44      707.67     31.19 o 
   8   8   2       45.89       30.04     11.16 o 
  -8   9   2        1.89      -10.34     10.34 o 
  -7   9   2      165.76      159.55      9.71 o 
  -6   9   2      234.76      234.75     10.07 o 
  -5   9   2        6.46       -5.24      7.95 o 
  -4   9   2      167.48      168.39      8.06 o 
  -3   9   2        7.27       -2.06      5.94 o 
  -2   9   2      147.42      133.29      9.32 o 
  -1   9   2      591.13      537.57     20.53 o 
   0   9   2      278.14      237.42      8.52 o 
   1   9   2        3.69        9.20      8.57 o 
   2   9   2      608.66      640.28     12.18 o 
   3   9   2      579.11      618.93     10.03 o 
   4   9   2      162.95      181.45     10.40 o 
   5   9   2        2.01       -0.37      8.70 o 
   6   9   2        0.03        3.13      8.19 o 
   7   9   2        3.81       -1.45     10.48 o 
   8   9   2      146.03      126.24     11.96 o 
  -8  10   2      243.67      252.12     11.43 o 
  -7  10   2      292.32      288.59     15.33 o 
  -6  10   2      555.02      564.64     19.87 o 
  -5  10   2      148.72      145.88     11.52 o 
  -4  10   2      319.09      291.94     16.05 o 
  -3  10   2      228.13      210.96     11.10 o 
  -2  10   2     1016.86     1053.69     33.48 o 
  -1  10   2     2323.56     2411.82     56.98 o 
   0  10   2      789.08      796.37     19.95 o 
   1  10   2      459.51      415.56     28.56 o 
   2  10   2      452.27      456.52     13.21 o 
   3  10   2     1114.29     1111.90     30.64 o 
   4  10   2      617.26      655.66     28.51 o 
   5  10   2      226.39      226.76     10.77 o 
   6  10   2      389.07      395.29     15.25 o 
   7  10   2      110.83      121.84     11.22 o 
   8  10   2      218.85      182.49     22.75 o 
  -8  11   2       16.03       24.43      9.69 o 
  -7  11   2       45.57       54.27     10.89 o 
  -6  11   2       54.53       62.93      7.52 o 
  -5  11   2        4.44        5.80      9.33 o 
  -4  11   2      267.64      232.40      7.21 o 
  -3  11   2       87.31       83.78      7.12 o 
  -2  11   2       27.73       29.08      8.11 o 
  -1  11   2       13.32       14.58      8.22 o 
   0  11   2        0.08       -0.12      8.12 o 
   1  11   2      128.98      148.66     10.34 o 
   2  11   2      353.05      331.32      8.85 o 
   3  11   2      278.17      272.26     11.67 o 
   4  11   2       16.02       18.00      7.66 o 
   5  11   2      359.70      373.66     13.48 o 
   6  11   2        8.59        5.46      7.97 o 
   7  11   2        8.31      -11.05     11.05 o 
  -7  12   2      231.35      217.96     10.22 o 
  -6  12   2      696.70      760.61     16.72 o 
  -5  12   2      132.21      145.02      9.35 o 
  -4  12   2      773.36      846.31     21.40 o 
  -3  12   2      591.31      568.06     16.20 o 
  -2  12   2      256.09      274.31      7.74 o 
  -1  12   2      251.13      277.28      9.29 o 
   0  12   2      142.55      136.36      9.02 o 
   1  12   2     1117.11     1275.90     19.97 o 
   2  12   2      327.69      324.27     12.63 o 
   3  12   2     1141.94     1019.08     38.53 o 
   4  12   2      991.63     1093.35     24.33 o 
   5  12   2      292.67      303.99      9.78 o 
   6  12   2      134.90      147.60     10.08 o 
   7  12   2        2.45       -1.70     10.81 o 
  -7  13   2       81.00       51.02      9.65 o 
  -6  13   2       41.37       48.07     10.72 o 
  -5  13   2        4.52       34.95     17.72 o 
  -4  13   2       12.32       11.98      8.85 o 
  -3  13   2       73.04       78.98      9.15 o 
  -2  13   2      196.14      181.98      7.16 o 
  -1  13   2      449.68      467.24     14.07 o 
   0  13   2        1.00        0.02      6.12 o 
   1  13   2       14.49       12.25      6.85 o 
   2  13   2        8.16       10.76      7.33 o 
   3  13   2     1452.65     1741.28     51.68 o 
   4  13   2      118.45      137.96     13.23 o 
   5  13   2       67.53       61.60      9.11 o 
   6  13   2       43.53       28.38     10.91 o 
   7  13   2        0.16      -12.59     13.80 o 
  -6  14   2       12.42        6.47      8.56 o 
  -5  14   2      573.23      572.56     27.26 o 
  -4  14   2       94.71       76.79      9.16 o 
  -3  14   2      889.78      977.96     47.74 o 
  -2  14   2      523.83      570.40     19.66 o 
  -1  14   2       54.88       72.62      9.17 o 
   0  14   2      905.44     1048.46     25.45 o 
   1  14   2      131.13      143.79      7.98 o 
   2  14   2      899.33      999.62     37.45 o 
   3  14   2       56.99       55.50      8.97 o 
   4  14   2      159.83      153.77      7.55 o 
   5  14   2      661.79      723.42     12.20 o 
   6  14   2       74.07       45.13      9.65 o 
  -6  15   2       55.60       50.24      8.54 o 
  -5  15   2       13.27       18.74      9.48 o 
  -4  15   2       98.41       84.90      8.35 o 
  -3  15   2        0.17        5.99      6.86 o 
  -2  15   2      276.49      288.42      8.44 o 
  -1  15   2       92.44      113.31      9.00 o 
   0  15   2       37.53       54.05     10.01 o 
   1  15   2       51.37       37.46      7.81 o 
   2  15   2      618.19      669.88     37.53 o 
   3  15   2        7.21       13.77     10.32 o 
   4  15   2       39.59       41.22     10.55 o 
   5  15   2      256.25      233.16     15.91 o 
   6  15   2       48.33       38.92     15.52 o 
  -5  16   2      161.48      140.54     17.30 o 
  -4  16   2      840.52      872.37     37.71 o 
  -3  16   2       83.96       88.28      8.84 o 
  -2  16   2      283.78      292.09      9.98 o 
  -1  16   2      175.60      178.75      8.10 o 
   0  16   2       35.48       47.81      7.99 o 
   1  16   2      751.32      827.25     36.52 o 
   2  16   2      365.17      366.30     24.88 o 
   3  16   2      450.07      464.45     23.57 o 
   4  16   2      228.61      212.93     15.97 o 
   5  16   2       30.20       43.09     10.33 o 
  -4  17   2       23.50       28.31      9.25 o 
  -3  17   2       17.19       16.23      8.45 o 
  -2  17   2       80.63       83.84      9.38 o 
  -1  17   2        7.19        2.92      9.31 o 
   0  17   2        0.82       -2.34     18.48 o 
   1  17   2        2.94       -3.30     10.33 o 
   2  17   2       10.87       12.75     10.46 o 
   3  17   2       15.47       19.75     10.35 o 
   4  17   2        7.94        6.05     11.22 o 
  -3  18   2      247.22      216.08     15.64 o 
  -2  18   2      282.67      281.03     15.21 o 
  -1  18   2      302.39      266.99     21.05 o 
   0  18   2      220.25      214.20     10.87 o 
   1  18   2       90.24       68.09     13.61 o 
   2  18   2       55.25       56.46     18.93 o 
   3  18   2      116.25       90.40      8.98 o 
  -1  19   2       40.66       58.02      9.91 o 
   0  19   2       88.28       82.19     12.27 o 
   1  19   2        1.61       76.54     25.35 o 
 -10   1   3       18.32       -1.06     15.46 o 
  -9   1   3      198.90      238.49     20.44 o 
  -8   1   3      274.91      320.27     10.25 o 
  -7   1   3      630.35      604.22     21.65 o 
  -6   1   3      321.17      304.99      9.64 o 
  -5   1   3      560.59      563.89     10.92 o 
  -4   1   3     1118.53     1154.88     43.84 o 
  -3   1   3     3553.10     3632.96     70.21 o 
  -2   1   3     6055.20     5683.02    138.10 o 
  -1   1   3     2384.30     1970.24     29.92 o 
   0   1   3     2388.48     2238.81     60.72 o 
   1   1   3        4.88        3.58      9.65 o 
   2   1   3      153.23      149.89      9.67 o 
   3   1   3      587.41      509.67      9.67 o 
   4   1   3      384.32      371.18     14.33 o 
   5   1   3     4645.40     5095.63     81.95 o 
   6   1   3     1315.81     1397.08     24.43 o 
   7   1   3      119.36      135.01     13.49 o 
   8   1   3      125.51      132.96     14.96 o 
   9   1   3       38.92       28.04     17.94 o 
 -10   2   3      126.76      114.24     15.67 o 
  -9   2   3       21.87       27.12     10.51 o 
  -8   2   3       30.73       43.61      8.27 o 
  -7   2   3       12.92       20.40      9.21 o 
  -6   2   3      166.77      178.49      9.17 o 
  -5   2   3      187.05      188.41      9.77 o 
  -4   2   3      256.39      248.25     10.49 o 
  -3   2   3     2371.80     2296.40     59.65 o 
  -2   2   3      184.93      167.78     11.19 o 
  -1   2   3     3890.04     3606.41     35.69 o 
   0   2   3     1978.69     1688.53     50.22 o 
   1   2   3      752.06      709.74     14.14 o 
   2   2   3      310.26      294.49      9.96 o 
   3   2   3      144.75      188.69      8.87 o 
   4   2   3      209.86      244.09     10.43 o 
   5   2   3        3.66        6.96      7.88 o 
   6   2   3     1249.79     1281.30     22.61 o 
   7   2   3       36.46       41.47      7.71 o 
   8   2   3       62.77       60.75      8.36 o 
   9   2   3       82.12       99.81     14.27 o 
  -9   3   3       15.63       22.82     12.44 o 
  -8   3   3      199.79      216.21      9.96 o 
  -7   3   3       21.78       28.02      7.93 o 
  -6   3   3     1364.97     1421.76     26.33 o 
  -5   3   3      376.86      370.05     17.88 o 
  -4   3   3     1683.05     1719.95     22.81 o 
  -3   3   3     5790.30     5842.98    241.15 o 
  -2   3   3      494.16      412.93     12.73 o 
  -1   3   3     3721.72     3220.57    109.72 o 
   0   3   3       52.80       43.83      9.41 o 
   1   3   3     3559.08     3222.07     32.13 o 
   2   3   3     1384.91     1284.40     22.32 o 
   3   3   3      254.77      308.16      9.66 o 
   4   3   3     2985.51     3271.80     67.64 o 
   5   3   3      296.11      324.44     10.96 o 
   6   3   3     1728.65     1646.06     39.09 o 
   7   3   3      957.32     1002.69     24.51 o 
   8   3   3       36.58       45.06      7.96 o 
   9   3   3      311.85      280.45     17.32 o 
  -9   4   3      360.63      345.68     22.39 o 
  -8   4   3       48.10       41.38      9.41 o 
  -7   4   3       24.38       32.68      9.63 o 
  -6   4   3       10.20        7.55      8.40 o 
  -5   4   3      233.65      241.95      9.87 o 
  -4   4   3      441.61      435.56     10.59 o 
  -3   4   3      931.86      799.42     52.29 o 
  -2   4   3        0.45       -2.94      6.92 o 
  -1   4   3       15.09       28.11      8.84 o 
   0   4   3      445.05      381.13     10.26 o 
   1   4   3     4294.94     4072.94     88.64 o 
   2   4   3       24.71       18.76      8.03 o 
   3   4   3      602.09      682.45     11.45 o 
   4   4   3      179.18      203.21      9.93 o 
   5   4   3      921.43      917.04     31.26 o 
   6   4   3      121.25      121.49      7.85 o 
   7   4   3      305.93      308.88     10.51 o 
   8   4   3      344.90      302.64      9.15 o 
   9   4   3       48.90       22.67     11.12 o 
  -9   5   3        9.27       11.26     10.85 o 
  -8   5   3        3.23       17.57      9.14 o 
  -7   5   3      912.00     1060.08     18.85 o 
  -6   5   3      164.23      170.82      8.79 o 
  -5   5   3     3027.84     3319.19     80.94 o 
  -4   5   3     3855.17     4075.14     63.76 o 
  -3   5   3      618.60      579.68     25.77 o 
  -2   5   3     1505.33     1227.71     81.44 o 
  -1   5   3     2514.36     2456.45     71.14 o 
   0   5   3      458.75      351.21      8.99 o 
   1   5   3     4836.59     4916.30     32.43 o 
   2   5   3     3651.57     3584.22     30.35 o 
   3   5   3     5422.88     5917.31    111.12 o 
   4   5   3        6.81        9.06      9.10 o 
   5   5   3      216.11      234.08      9.67 o 
   6   5   3      403.54      369.05     10.69 o 
   7   5   3      711.06      771.58     11.40 o 
   8   5   3      675.22      716.15     12.83 o 
   9   5   3        2.41       15.80     10.37 o 
  -9   6   3        3.06        6.16     10.71 o 
  -8   6   3      216.71      193.91     10.62 o 
  -7   6   3        0.32       -5.47      9.54 o 
  -6   6   3      163.04      179.52      8.74 o 
  -5   6   3       36.91       35.53      8.62 o 
  -4   6   3        8.51        6.69      8.82 o 
  -3   6   3      190.22      155.64      9.41 o 
  -2   6   3      103.81      105.88      8.20 o 
  -1   6   3       95.40      111.25      9.74 o 
   0   6   3      158.05      147.41      9.45 o 
   1   6   3      503.01      455.22     13.63 o 
   2   6   3      977.65     1022.69     11.89 o 
   3   6   3        0.09       -0.27      7.90 o 
   4   6   3        0.16       -7.67      7.67 o 
   5   6   3      102.45      113.11     12.02 o 
   6   6   3       54.48       70.16     11.00 o 
   7   6   3       54.44       67.27      9.67 o 
   8   6   3       55.84       59.52      9.97 o 
   9   6   3        0.84      -11.75     17.95 o 
  -9   7   3      100.67       86.90     12.98 o 
  -8   7   3      173.57      159.70      9.17 o 
  -7   7   3      241.28      270.81     10.39 o 
  -6   7   3      376.35      390.42     17.91 o 
  -5   7   3      570.07      611.71     25.41 o 
  -4   7   3     1335.20     1362.37     56.73 o 
  -3   7   3     2017.11     2023.88     77.92 o 
  -2   7   3     2190.40     2300.67     30.15 o 
  -1   7   3      980.34      868.17     11.81 o 
   0   7   3       15.03       -2.72      8.92 o 
   1   7   3      519.56      506.04     14.98 o 
   2   7   3     2130.66     2184.92     35.00 o 
   3   7   3      883.87     1025.38     14.83 o 
   4   7   3      394.14      392.50     11.39 o 
   5   7   3      379.66      372.14      9.26 o 
   6   7   3      758.92      775.71     18.15 o 
   7   7   3      546.87      541.99     21.88 o 
   8   7   3      102.61       74.88     11.34 o 
  -9   8   3       50.38       43.53     10.96 o 
  -8   8   3       68.11       62.50     12.29 o 
  -7   8   3      647.74      711.03     23.68 o 
  -6   8   3        9.67       19.35      8.78 o 
  -5   8   3      217.81      209.03      8.04 o 
  -4   8   3      340.16      345.57      9.25 o 
  -3   8   3       10.07       17.96      7.38 o 
  -2   8   3      157.61      167.44      9.33 o 
  -1   8   3       15.74       18.44      9.17 o 
   0   8   3      647.58      645.53     19.99 o 
   1   8   3       32.35       47.18      7.59 o 
   2   8   3       46.72       44.09      8.83 o 
   3   8   3      302.23      278.60     12.07 o 
   4   8   3       76.40       81.33      7.63 o 
   5   8   3       21.80       18.04      7.29 o 
   6   8   3      116.82      123.54      8.71 o 
   7   8   3       47.62       49.10     16.61 o 
   8   8   3       11.96        5.20      9.71 o 
  -8   9   3      324.74      352.59     12.42 o 
  -7   9   3      323.14      324.56     11.95 o 
  -6   9   3     2014.93     2264.99     51.71 o 
  -5   9   3      423.56      416.44      8.62 o 
  -4   9   3      111.18      118.36      8.45 o 
  -3   9   3     1019.74     1086.10     23.01 o 
  -2   9   3      147.46      140.56     12.83 o 
  -1   9   3     2404.30     2439.63     80.26 o 
   0   9   3      273.49      247.80      9.16 o 
   1   9   3      256.54      241.16      9.11 o 
   2   9   3      701.05      741.76     18.64 o 
   3   9   3      257.91      281.56     11.07 o 
   4   9   3     3181.41     3323.47     72.53 o 
   5   9   3     1047.34     1131.40     34.90 o 
   6   9   3      239.66      255.39     13.77 o 
   7   9   3       31.31       21.76     13.11 o 
   8   9   3        1.38        6.58      9.85 o 
  -8  10   3      124.82      120.93     11.12 o 
  -7  10   3        5.19        0.78      9.03 o 
  -6  10   3      230.92      237.59      9.04 o 
  -5  10   3       31.36       35.97      8.90 o 
  -4  10   3      411.97      409.96      8.01 o 
  -3  10   3      101.37      101.47      7.30 o 
  -2  10   3       26.22       19.13      8.04 o 
  -1  10   3       68.00       67.67      7.81 o 
   0  10   3      197.49      178.76      8.70 o 
   1  10   3      731.09      799.14     23.56 o 
   2  10   3      875.58      897.34     22.75 o 
   3  10   3        9.71        2.31      7.04 o 
   4  10   3      285.90      276.05      9.96 o 
   5  10   3       98.35      103.70      9.63 o 
   6  10   3      193.24      176.75     12.99 o 
   7  10   3      329.46      335.54     15.50 o 
   8  10   3        3.03        8.93     13.57 o 
  -8  11   3      105.78       99.40     22.85 o 
  -7  11   3      837.25      863.76     12.80 o 
  -6  11   3      110.18       93.92     11.45 o 
  -5  11   3      257.68      290.57      9.89 o 
  -4  11   3      226.69      237.75     11.48 o 
  -3  11   3      266.82      276.33      7.81 o 
  -2  11   3     2532.31     2566.21     41.69 o 
  -1  11   3      530.33      536.52     22.57 o 
   0  11   3     2428.46     2603.73     55.69 o 
   1  11   3        3.93        0.36      8.02 o 
   2  11   3      196.90      201.04      7.31 o 
   3  11   3     1289.13     1370.83     43.95 o 
   4  11   3      608.01      637.18     32.39 o 
   5  11   3     2474.84     2630.36     72.46 o 
   6  11   3       38.67       57.13     11.43 o 
   7  11   3        2.06        3.24      9.57 o 
  -7  12   3      188.37      157.69     11.25 o 
  -6  12   3       14.10       -6.93      8.89 o 
  -5  12   3      857.95      890.51     24.78 o 
  -4  12   3       10.64       25.37      8.98 o 
  -3  12   3        1.67       -1.92      7.29 o 
  -2  12   3      378.89      330.16     10.26 o 
  -1  12   3      129.32      123.76     10.65 o 
   0  12   3      450.20      425.47     14.05 o 
   1  12   3      162.03      172.64      7.95 o 
   2  12   3      107.18      112.77      7.73 o 
   3  12   3       21.46       14.31      7.28 o 
   4  12   3        0.65       -3.85     12.51 o 
   5  12   3      344.02      356.45     17.88 o 
   6  12   3       15.63       -0.05      9.95 o 
   7  12   3        1.12        6.39      9.74 o 
  -7  13   3       57.72       36.87     10.65 o 
  -6  13   3      176.76      208.18      9.68 o 
  -5  13   3      141.89      135.81     12.97 o 
  -4  13   3      667.07      731.35     19.18 o 
  -3  13   3      792.52      849.21     37.22 o 
  -2  13   3      148.79      171.33     10.10 o 
  -1  13   3      774.37      792.87     26.09 o 
   0  13   3       84.86       82.00      7.54 o 
   1  13   3      268.23      268.15     11.83 o 
   2  13   3      841.01      936.53     37.10 o 
   3  13   3      369.99      377.74     14.76 o 
   4  13   3      656.11      707.51     28.82 o 
   5  13   3        4.48       18.63      9.24 o 
   6  13   3      158.03      159.08     17.53 o 
  -6  14   3       27.45       34.67     10.29 o 
  -5  14   3       50.32       50.60      9.52 o 
  -4  14   3      139.41      128.33     10.22 o 
  -3  14   3        6.90        5.63      7.75 o 
  -2  14   3       31.38       29.42      8.95 o 
  -1  14   3       30.31       26.15      9.03 o 
   0  14   3       27.67       22.47      9.00 o 
   1  14   3       35.03       39.55      6.73 o 
   2  14   3       12.48        7.24      8.11 o 
   3  14   3      214.39      238.58      8.26 o 
   4  14   3      198.76      188.43     10.74 o 
   5  14   3        0.03       -3.95     11.36 o 
   6  14   3        0.03       13.60     11.09 o 
  -6  15   3      114.76       89.21     12.05 o 
  -5  15   3      557.91      578.11     33.05 o 
  -4  15   3      401.43      446.05     15.53 o 
  -3  15   3      354.42      337.23      8.70 o 
  -2  15   3      269.50      283.27      9.45 o 
  -1  15   3      145.50      162.86     12.10 o 
   0  15   3       34.90       27.29      8.18 o 
   1  15   3      771.97      884.23     42.91 o 
   2  15   3      825.53      891.65     40.62 o 
   3  15   3      201.45      195.07     19.78 o 
   4  15   3       24.06       19.83     10.85 o 
   5  15   3        4.16       -9.18      9.18 o 
  -5  16   3      148.76      133.46     17.40 o 
  -4  16   3       35.36       19.80      9.53 o 
  -3  16   3        6.22       -4.05      9.29 o 
  -2  16   3        5.28        9.58      8.52 o 
  -1  16   3       14.54       22.26      8.55 o 
   0  16   3      174.45      159.33     14.70 o 
   1  16   3       33.26       33.64     11.69 o 
   2  16   3       28.93       21.24      8.52 o 
   3  16   3       88.53       77.71      9.35 o 
   4  16   3       96.85       75.09     10.51 o 
  -4  17   3      267.78      217.01     11.70 o 
  -3  17   3       24.18       11.92     10.33 o 
  -2  17   3      468.66      476.85     11.40 o 
  -1  17   3       70.66       60.69      9.17 o 
   0  17   3      711.50      763.45     14.74 o 
   1  17   3      364.01      387.34     16.25 o 
   2  17   3       41.75       39.60      9.42 o 
   3  17   3      115.68       87.52     17.36 o 
  -3  18   3        2.86        2.46     14.14 o 
  -2  18   3       45.42       51.34      9.11 o 
  -1  18   3       26.16       31.69     10.23 o 
   0  18   3       88.42       67.21      9.29 o 
   1  18   3       13.20       10.07     10.12 o 
   2  18   3      203.33      153.99     13.89 o 
  -9   0   4       40.01       59.91     15.43 o 
  -8   0   4      401.70      409.06     14.89 o 
  -7   0   4      483.09      500.77     31.41 o 
  -6   0   4     1313.19     1397.31     24.52 o 
  -5   0   4      132.31      124.43     14.87 o 
  -4   0   4     2297.33     2573.00     42.20 o 
  -3   0   4     5539.05     5598.14    221.46 o 
   0   0   4     2927.78     2627.56    260.28 o 
   1   0   4     2335.97     2556.01    149.74 o 
   2   0   4     1429.26     1416.36     69.85 o 
   3   0   4       94.59       93.41     14.71 o 
   4   0   4     1865.49     1976.14     18.39 o 
   5   0   4     3098.00     3150.51    166.88 o 
   6   0   4       10.33        2.14     11.69 o 
   7   0   4      747.01      785.03     31.79 o 
   8   0   4      112.30      131.16     14.37 o 
   9   0   4      436.85      383.93     23.05 o 
  -9   1   4        0.25       -0.88     10.77 o 
  -8   1   4      138.53      138.70      9.70 o 
  -7   1   4      127.85      126.22      8.30 o 
  -6   1   4       96.16       98.56      9.06 o 
  -5   1   4      110.28      107.07      9.58 o 
  -4   1   4        0.27       -0.39      9.19 o 
  -3   1   4        8.44        5.85      8.53 o 
  -2   1   4     2077.35     2016.21     49.01 o 
  -1   1   4     1391.67     1223.95     23.82 o 
   0   1   4       66.79       53.28     11.46 o 
   1   1   4      783.29      795.15     18.66 o 
   2   1   4       10.03       26.02      8.65 o 
   3   1   4     1247.82     1363.99     16.32 o 
   4   1   4      145.81      151.07     10.10 o 
   5   1   4      215.10      206.97      9.75 o 
   6   1   4      360.27      382.16      9.56 o 
   7   1   4        1.30       -3.77      8.43 o 
   8   1   4      124.04      122.21     10.02 o 
   9   1   4       43.58       36.38      9.11 o 
  -9   2   4      309.00      345.02     23.79 o 
  -8   2   4      210.79      228.53     10.06 o 
  -7   2   4      698.09      760.69     11.41 o 
  -6   2   4      819.14      875.21     17.88 o 
  -5   2   4      115.42      122.49      9.50 o 
  -4   2   4     1270.78     1202.08     41.31 o 
  -3   2   4      146.49      149.05      9.50 o 
  -2   2   4     2950.49     2731.96     55.58 o 
  -1   2   4     4518.65     4325.12     33.18 o 
   0   2   4     1317.11     1155.08     27.06 o 
   1   2   4     2415.81     2137.49     38.09 o 
   2   2   4      236.65      251.96      9.70 o 
   3   2   4     3361.59     3653.67     46.15 o 
   4   2   4      601.11      624.41     11.07 o 
   5   2   4        5.34       16.18      8.99 o 
   6   2   4      447.08      460.48      9.45 o 
   7   2   4      146.32      163.62      9.97 o 
   8   2   4      918.25      938.01     15.58 o 
   9   2   4      176.25      140.85     14.96 o 
  -9   3   4       71.78       56.85     15.22 o 
  -8   3   4        0.37       -1.65      9.22 o 
  -7   3   4        4.62       14.91      9.58 o 
  -6   3   4        0.27       -8.21      8.21 o 
  -5   3   4      279.00      284.56     11.50 o 
  -4   3   4       85.69      106.10     10.34 o 
  -3   3   4       75.96       71.57     10.40 o 
  -2   3   4      212.99      219.03     11.17 o 
  -1   3   4     1897.86     1772.98     54.02 o 
   0   3   4       53.92       52.91      8.86 o 
   1   3   4       28.04       31.50      8.76 o 
   2   3   4       41.24       51.66      9.80 o 
   3   3   4      258.26      270.36     13.75 o 
   4   3   4       12.82        6.48      9.31 o 
   5   3   4      476.68      516.67     16.78 o 
   6   3   4       17.32        8.92      8.22 o 
   7   3   4      218.05      191.07      8.42 o 
   8   3   4       64.06       38.51     11.38 o 
   9   3   4       44.81       35.48     13.01 o 
  -9   4   4      361.03      339.03     15.79 o 
  -8   4   4      209.39      209.37      9.89 o 
  -7   4   4        8.75       21.61     10.24 o 
  -6   4   4       36.39       42.28      8.58 o 
  -5   4   4     1417.69     1530.72     45.42 o 
  -4   4   4     5512.32     6266.12     80.57 o 
  -3   4   4     1544.43     1511.14     47.54 o 
  -2   4   4      736.83      621.52     24.79 o 
  -1   4   4     1309.53     1169.32     79.17 o 
   0   4   4     1793.10     1651.06     21.69 o 
   1   4   4     1085.27      889.85     11.40 o 
   2   4   4      278.37      282.49     10.53 o 
   3   4   4     1998.92     2137.29     16.65 o 
   4   4   4      315.57      323.61      9.97 o 
   5   4   4        2.94        2.77      7.94 o 
   6   4   4      770.95      804.11     38.69 o 
   7   4   4     1112.91     1144.47     16.87 o 
   8   4   4      552.46      553.43     12.47 o 
  -9   5   4       21.55       37.24     10.73 o 
  -8   5   4       36.09       37.59     11.32 o 
  -7   5   4      274.22      295.64     10.26 o 
  -6   5   4       52.86       57.89      8.46 o 
  -5   5   4        7.07        7.66      7.67 o 
  -4   5   4      340.05      354.51     19.75 o 
  -3   5   4       71.83       65.43      9.59 o 
  -2   5   4     1000.99      999.05     43.60 o 
  -1   5   4      142.66      153.45      9.18 o 
   0   5   4        3.02       -0.19      7.24 o 
   1   5   4      507.19      584.18     14.15 o 
   2   5   4        4.63        0.91      9.90 o 
   3   5   4      564.56      622.47     10.87 o 
   4   5   4        9.48        1.54      8.90 o 
   5   5   4      200.88      228.87      8.32 o 
   6   5   4      118.53      127.33      9.43 o 
   7   5   4       23.39       15.42      8.45 o 
   8   5   4        0.09       -8.13     11.13 o 
  -9   6   4       77.55       46.04     10.29 o 
  -8   6   4       30.70       38.13      9.05 o 
  -7   6   4       37.98       31.56      9.39 o 
  -6   6   4      132.48      137.39      8.24 o 
  -5   6   4     3525.75     3818.64     65.35 o 
  -4   6   4      781.33      788.18     20.41 o 
  -3   6   4     2134.87     2165.56     51.66 o 
  -2   6   4      323.69      315.41     18.13 o 
  -1   6   4      557.99      484.37     24.57 o 
   0   6   4     2880.14     2920.24     66.17 o 
   1   6   4      597.83      598.97     13.77 o 
   2   6   4     2041.02     1910.56     31.50 o 
   3   6   4        5.43        7.81      8.91 o 
   4   6   4      689.59      728.20     26.16 o 
   5   6   4      865.69      884.82     14.09 o 
   6   6   4      164.63      170.65      8.39 o 
   7   6   4      990.78      990.00     15.99 o 
   8   6   4       49.58       48.48     10.76 o 
  -9   7   4       23.96        6.05     12.96 o 
  -8   7   4       23.15       40.03     10.79 o 
  -7   7   4       24.71       32.54      9.26 o 
  -6   7   4      752.61      823.47     13.57 o 
  -5   7   4        5.07       11.22      8.03 o 
  -4   7   4       16.58       14.75      8.85 o 
  -3   7   4        8.21       12.71      9.41 o 
  -2   7   4       92.75       69.64      9.58 o 
  -1   7   4     1532.83     1517.56     36.36 o 
   0   7   4     2445.56     2588.07    105.22 o 
   1   7   4       47.38       52.08      9.00 o 
   2   7   4      459.72      472.81     15.30 o 
   3   7   4       60.53       48.86      8.71 o 
   4   7   4      669.96      684.47     21.18 o 
   5   7   4      466.92      466.21     12.81 o 
   6   7   4       83.25       95.18      8.49 o 
   7   7   4       23.04       16.91      7.68 o 
   8   7   4       93.10       61.07     10.07 o 
  -9   8   4      177.86      208.66     24.62 o 
  -8   8   4       36.86       31.41     10.81 o 
  -7   8   4      138.47      151.40      9.93 o 
  -6   8   4      824.33      897.88     21.01 o 
  -5   8   4      243.18      269.28     11.23 o 
  -4   8   4     1572.09     1549.73     12.59 o 
  -3   8   4      251.51      277.12      9.49 o 
  -2   8   4     2619.69     2665.24    115.12 o 
  -1   8   4     1326.08     1374.98     20.37 o 
   0   8   4      245.22      228.36      8.55 o 
   1   8   4     2373.93     2325.22     91.49 o 
   2   8   4       48.66       69.54      8.65 o 
   3   8   4      570.00      593.22     13.84 o 
   4   8   4      483.45      494.59     12.90 o 
   5   8   4      764.16      768.21     31.88 o 
   6   8   4     1315.38     1387.80     43.01 o 
   7   8   4        1.32      -11.17     11.17 o 
   8   8   4      332.23      319.10     37.26 o 
  -8   9   4      141.98      137.43      9.88 o 
  -7   9   4       33.46       28.28      9.02 o 
  -6   9   4        9.60       19.57      9.16 o 
  -5   9   4      220.45      217.48      9.03 o 
  -4   9   4       49.84       40.54      6.48 o 
  -3   9   4       49.78       59.68      7.21 o 
  -2   9   4       61.42       67.72      7.68 o 
  -1   9   4      294.57      308.54     12.40 o 
   0   9   4       17.18       16.63      7.87 o 
   1   9   4       80.18       61.77      8.45 o 
   2   9   4        1.76       -4.34      7.62 o 
   3   9   4      183.95      181.71      8.54 o 
   4   9   4      168.00      197.43     10.93 o 
   5   9   4       95.15      104.17      8.59 o 
   6   9   4        7.19       12.47      9.32 o 
   7   9   4       54.33       61.42     11.23 o 
   8   9   4       13.13       43.96     19.05 o 
  -8  10   4      214.82      184.22      9.42 o 
  -7  10   4      187.77      220.65     12.95 o 
  -6  10   4      220.30      226.59     22.53 o 
  -5  10   4       87.51      108.93     10.75 o 
  -4  10   4      237.92      246.88     14.64 o 
  -3  10   4     1819.38     1853.33     54.18 o 
  -2  10   4     1161.48     1160.26     51.77 o 
  -1  10   4     2003.64     2018.62     87.81 o 
   0  10   4     1010.62      977.51     17.21 o 
   1  10   4       58.35       64.35      8.69 o 
   2  10   4      372.71      394.14     10.59 o 
   3  10   4      242.93      259.85      9.81 o 
   4  10   4      314.26      326.44     16.09 o 
   5  10   4      885.98      962.73     20.89 o 
   6  10   4      325.36      318.46     20.66 o 
   7  10   4      575.25      535.02     14.01 o 
  -8  11   4        3.25       17.48     10.91 o 
  -7  11   4        3.00       16.27     10.99 o 
  -6  11   4        0.58       -5.08      8.89 o 
  -5  11   4       39.00       40.56      7.38 o 
  -4  11   4        0.77       14.48      9.48 o 
  -3  11   4       50.11       30.03      7.53 o 
  -2  11   4       11.31       15.22      6.93 o 
  -1  11   4       26.40       32.11      6.91 o 
   0  11   4       77.71       99.92      6.76 o 
   1  11   4        7.73       13.05      7.71 o 
   2  11   4       21.67       28.19      5.91 o 
   3  11   4       31.40       26.20     11.25 o 
   4  11   4       36.59       37.02      9.28 o 
   5  11   4       11.32        8.11      9.12 o 
   6  11   4       28.21       21.42      9.66 o 
   7  11   4       94.51       84.12      9.12 o 
  -7  12   4      249.35      219.00     15.57 o 
  -6  12   4      197.19      199.88      9.84 o 
  -5  12   4      456.06      448.15     10.13 o 
  -4  12   4      111.37      100.27      9.41 o 
  -3  12   4      497.55      532.24     20.47 o 
  -2  12   4      255.23      251.67      7.52 o 
  -1  12   4      764.67      781.86     32.06 o 
   0  12   4      924.08      933.29     33.62 o 
   1  12   4       95.78      105.63      8.12 o 
   2  12   4      883.76      912.65     33.63 o 
   3  12   4      182.00      176.64      9.66 o 
   4  12   4      346.39      371.88     13.39 o 
   5  12   4      214.77      202.20     11.93 o 
   6  12   4      118.66      102.21     13.04 o 
  -7  13   4      189.98      175.31     17.25 o 
  -6  13   4       11.69       16.16     10.43 o 
  -5  13   4        0.08      -12.44     12.44 o 
  -4  13   4       11.65       10.51      8.96 o 
  -3  13   4      369.46      331.46      8.95 o 
  -2  13   4        0.23        0.75      9.80 o 
  -1  13   4        1.90        3.49      8.95 o 
   0  13   4      598.52      627.03     29.94 o 
   1  13   4        4.32       17.35      9.63 o 
   2  13   4       47.24       46.61      7.58 o 
   3  13   4       17.74       15.15      6.64 o 
   4  13   4       36.88       37.52      7.31 o 
   5  13   4        7.11       -2.05     16.10 o 
   6  13   4      280.66      239.52     21.39 o 
  -6  14   4       92.46       67.89      9.64 o 
  -5  14   4      103.14       92.93      9.74 o 
  -4  14   4      809.84      829.97     22.01 o 
  -3  14   4       87.49       93.35      7.88 o 
  -2  14   4      858.32      940.55     16.07 o 
  -1  14   4      273.45      294.06     10.23 o 
   0  14   4      115.69      114.24     12.39 o 
   1  14   4     1492.62     1703.29     36.97 o 
   2  14   4        2.22       11.68      8.70 o 
   3  14   4      308.70      318.65     21.39 o 
   4  14   4      138.27      134.66      8.90 o 
   5  14   4      110.11       82.02     10.88 o 
  -5  15   4       23.26       21.83     10.34 o 
  -4  15   4        0.19       11.86     12.78 o 
  -3  15   4        1.39       -4.39      7.57 o 
  -2  15   4      279.03      278.44     15.26 o 
  -1  15   4       96.60      111.33      8.92 o 
   0  15   4        7.21        3.16      8.64 o 
   1  15   4       50.80       36.93      6.95 o 
   2  15   4        5.59        1.65      7.56 o 
   3  15   4       82.18       96.10     12.99 o 
   4  15   4      310.75      299.41     10.30 o 
   5  15   4       71.04       64.30     11.47 o 
  -5  16   4      227.83      185.00     13.85 o 
  -4  16   4      113.02       98.10      9.58 o 
  -3  16   4      520.97      527.19     19.19 o 
  -2  16   4       37.53       47.15     10.33 o 
  -1  16   4        9.36        8.15      8.85 o 
   0  16   4      458.87      449.52     16.67 o 
   1  16   4      462.71      490.46     11.55 o 
   2  16   4      953.98     1031.90     86.89 o 
   3  16   4      102.03       91.80     14.74 o 
   4  16   4       69.91       81.46      9.55 o 
  -4  17   4       51.27       59.95     17.16 o 
  -3  17   4       20.20        6.04     10.17 o 
  -2  17   4       13.63       20.59     10.17 o 
  -1  17   4        0.43       -4.68      9.28 o 
   0  17   4      153.17      188.81     19.70 o 
   1  17   4       21.69       16.92     11.54 o 
   2  17   4        7.98        4.36      8.00 o 
   3  17   4       13.43        6.63     12.25 o 
  -2  18   4      282.53      298.61     12.78 o 
  -1  18   4      202.72      188.99     17.53 o 
   0  18   4      118.40       85.87     10.62 o 
   1  18   4      111.05      126.91     12.35 o 
  -9   1   5       84.67       81.48     10.96 o 
  -8   1   5      251.91      275.64     19.83 o 
  -7   1   5      516.96      539.34     11.08 o 
  -6   1   5      961.85      996.47     25.78 o 
  -5   1   5        6.88        9.18      9.74 o 
  -4   1   5      888.24      890.74     31.84 o 
  -3   1   5     1680.40     1656.94     24.43 o 
  -2   1   5      120.88       94.02     18.18 o 
  -1   1   5     2902.44     2567.34     97.06 o 
   0   1   5     1908.75     1961.50     68.77 o 
   1   1   5     2824.58     2959.99    160.34 o 
   2   1   5     1120.59     1221.98     39.99 o 
   3   1   5      503.92      519.81     15.54 o 
   4   1   5     1986.11     2090.75     31.07 o 
   5   1   5      148.11      152.82     12.77 o 
   6   1   5       68.36       73.93      8.87 o 
   7   1   5       76.96       83.93      9.63 o 
   8   1   5      248.75      253.76     11.36 o 
  -9   2   5       10.46       10.56     11.07 o 
  -8   2   5      106.63       96.03     16.81 o 
  -7   2   5        0.46       13.47      9.39 o 
  -6   2   5       94.19       89.51      8.75 o 
  -5   2   5        3.25        7.36     10.02 o 
  -4   2   5      183.20      198.16     10.92 o 
  -3   2   5      150.62      141.00     10.81 o 
  -2   2   5       54.17       46.11     15.58 o 
  -1   2   5      172.52      174.01     13.79 o 
   0   2   5        2.19       13.10      9.30 o 
   1   2   5      118.23      131.24     11.83 o 
   2   2   5      946.87     1028.11     32.03 o 
   3   2   5      468.76      556.65     14.03 o 
   4   2   5       98.16       96.48      9.34 o 
   5   2   5        3.09       -1.79      7.43 o 
   6   2   5      253.53      268.64      9.30 o 
   7   2   5       10.25        4.93      8.67 o 
   8   2   5      177.39      178.77     11.08 o 
  -9   3   5      132.84      138.01     11.08 o 
  -8   3   5       97.31      103.05      9.42 o 
  -7   3   5      368.45      410.77     19.05 o 
  -6   3   5       17.34       13.77      8.20 o 
  -5   3   5     1946.32     2073.95     50.81 o 
  -4   3   5      336.91      338.04     16.83 o 
  -3   3   5      293.53      281.70      9.51 o 
  -2   3   5     4564.39     4528.06     30.77 o 
  -1   3   5      300.00      305.37     14.79 o 
   0   3   5     4112.83     4113.53     66.12 o 
   1   3   5      810.96      796.49     13.82 o 
   2   3   5     1125.36     1197.33     12.97 o 
   3   3   5      807.71      758.45     26.04 o 
   4   3   5       88.01       73.20      8.38 o 
   5   3   5     2654.02     2698.19     59.92 o 
   6   3   5      242.14      226.05      9.39 o 
   7   3   5      102.67      118.84     16.08 o 
   8   3   5       89.95       82.63      9.37 o 
  -9   4   5       20.99       11.46     11.04 o 
  -8   4   5        9.58        3.15      9.05 o 
  -7   4   5      377.58      395.17     10.41 o 
  -6   4   5       19.40       25.95      8.54 o 
  -5   4   5      387.60      375.52     13.58 o 
  -4   4   5       80.16       80.16      9.66 o 
  -3   4   5      554.07      564.62     10.33 o 
  -2   4   5      652.56      617.14     19.16 o 
  -1   4   5      125.94      100.97     11.55 o 
   0   4   5      827.93      884.18     28.04 o 
   1   4   5      538.26      574.77     11.62 o 
   2   4   5      356.78      350.93     10.69 o 
   3   4   5     1353.19     1414.44     32.70 o 
   4   4   5       53.06       59.62      7.94 o 
   5   4   5       92.08       87.42      8.42 o 
   6   4   5       23.45       23.20     12.96 o 
   7   4   5      676.41      678.77     10.95 o 
   8   4   5      104.77       98.99     11.40 o 
  -9   5   5      178.95      164.71     13.44 o 
  -8   5   5      575.00      569.26     34.71 o 
  -7   5   5      106.63      110.16     14.62 o 
  -6   5   5      356.18      343.34     10.76 o 
  -5   5   5      120.40      130.19      9.04 o 
  -4   5   5      882.09      874.67     18.15 o 
  -3   5   5      688.09      698.14     22.13 o 
  -2   5   5      171.86      170.34     11.36 o 
  -1   5   5     2249.55     2201.79    129.79 o 
   0   5   5      989.28     1014.24     24.64 o 
   1   5   5     6804.61     7268.43    150.50 o 
   2   5   5     1505.13     1565.35     33.60 o 
   3   5   5        6.76       10.55     11.47 o 
   4   5   5      304.97      308.97     11.52 o 
   5   5   5       10.28        8.85     13.50 o 
   6   5   5     1549.86     1569.06     22.08 o 
   7   5   5      207.37      197.72     10.89 o 
   8   5   5       16.78       22.93     11.02 o 
  -9   6   5       53.61       55.82     10.96 o 
  -8   6   5       94.81       93.63     12.53 o 
  -7   6   5      109.69      116.77     16.03 o 
  -6   6   5      103.49      126.46     10.16 o 
  -5   6   5       72.63       83.75      8.67 o 
  -4   6   5     1339.46     1263.85     44.21 o 
  -3   6   5        4.70        4.39      9.31 o 
  -2   6   5        3.06        8.10      9.70 o 
  -1   6   5      363.42      377.43     19.52 o 
   0   6   5      637.03      583.69     11.50 o 
   1   6   5      216.70      192.98      9.89 o 
   2   6   5       82.08       86.33      9.05 o 
   3   6   5       35.89       51.51      8.60 o 
   4   6   5       23.12       19.02      8.30 o 
   5   6   5       18.82       29.18     10.00 o 
   6   6   5       88.43       96.59      8.70 o 
   7   6   5       78.09       78.36     10.43 o 
   8   6   5       12.36       23.39      9.60 o 
  -9   7   5      145.92      130.37     15.03 o 
  -8   7   5      351.11      367.81     20.59 o 
  -7   7   5      274.10      323.34     32.29 o 
  -6   7   5       16.26       13.51      9.65 o 
  -5   7   5        4.65        6.73      8.35 o 
  -4   7   5      758.92      799.95     24.23 o 
  -3   7   5     3254.74     3284.43    102.35 o 
  -2   7   5     1802.87     1806.44     68.40 o 
  -1   7   5      572.55      567.78     26.89 o 
   0   7   5     1626.26     1605.06     69.18 o 
   1   7   5     1036.60     1100.96     23.86 o 
   2   7   5      168.25      158.72     11.73 o 
   3   7   5      305.39      342.67     14.86 o 
   4   7   5      260.00      254.85      8.67 o 
   5   7   5      280.15      291.72     10.35 o 
   6   7   5      348.48      369.79     17.05 o 
   7   7   5      374.12      336.21     11.80 o 
   8   7   5      378.42      352.25     13.32 o 
  -8   8   5       12.54       27.53     10.93 o 
  -7   8   5        0.00       -2.09      8.98 o 
  -6   8   5      219.93      231.31     16.29 o 
  -5   8   5      287.74      297.84     10.89 o 
  -4   8   5      163.36      167.65      8.60 o 
  -3   8   5       54.68       55.98      8.62 o 
  -2   8   5      338.90      370.09     10.04 o 
  -1   8   5       64.45       71.23      9.01 o 
   0   8   5       20.67       24.25      8.59 o 
   1   8   5        0.56       -5.63      8.28 o 
   2   8   5      531.57      550.23     10.22 o 
   3   8   5        2.19       -2.53      8.07 o 
   4   8   5      129.40      118.20      8.97 o 
   5   8   5        2.04       13.28      9.31 o 
   6   8   5       62.57       53.98      7.21 o 
   7   8   5        8.65       21.32     11.01 o 
  -8   9   5      147.45      148.26     10.97 o 
  -7   9   5      540.58      560.46     25.11 o 
  -6   9   5      105.36      105.31      8.32 o 
  -5   9   5       91.43       99.10      8.25 o 
  -4   9   5        7.89        7.69      8.14 o 
  -3   9   5      364.80      346.51     12.61 o 
  -2   9   5     2057.88     2123.18     76.17 o 
  -1   9   5      839.36      861.27     11.14 o 
   0   9   5     2160.63     2225.93     78.45 o 
   1   9   5      195.01      220.58      9.13 o 
   2   9   5      772.08      782.65     23.69 o 
   3   9   5      772.68      804.47     21.31 o 
   4   9   5       67.51       54.63      8.50 o 
   5   9   5      550.99      602.44     30.16 o 
   6   9   5       59.30       70.16      9.57 o 
   7   9   5      219.28      189.54     10.55 o 
  -8  10   5       46.83       38.95     12.30 o 
  -7  10   5        5.61        5.12      9.65 o 
  -6  10   5        9.95        5.50      8.03 o 
  -5  10   5      114.89      123.64      9.99 o 
  -4  10   5       26.35       30.13      9.33 o 
  -3  10   5      134.12      137.55      7.43 o 
  -2  10   5      261.23      268.55     11.27 o 
  -1  10   5       50.05       49.75      7.94 o 
   0  10   5      158.25      132.36      8.71 o 
   1  10   5      574.67      598.69     13.12 o 
   2  10   5       82.74       82.50      7.10 o 
   3  10   5       48.33       52.94     19.15 o 
   4  10   5      287.94      304.36      9.23 o 
   5  10   5        0.65       -1.88      8.04 o 
   6  10   5      179.95      182.76     17.11 o 
   7  10   5       90.33       66.38     14.48 o 
  -7  11   5        2.11        7.07      9.58 o 
  -6  11   5      461.59      453.18     11.51 o 
  -5  11   5       50.34       54.84      9.80 o 
  -4  11   5      357.12      407.75     17.09 o 
  -3  11   5      449.15      472.77     15.76 o 
  -2  11   5      484.10      478.15     25.01 o 
  -1  11   5     3373.61     3442.44    187.07 o 
   0  11   5        2.82       -2.53      7.04 o 
   1  11   5      246.46      255.31     11.12 o 
   2  11   5      602.24      622.07     11.27 o 
   3  11   5      200.53      189.45      8.81 o 
   4  11   5      971.69     1092.76     52.22 o 
   5  11   5        3.41       -1.53      9.02 o 
   6  11   5      238.13      209.54     11.61 o 
  -7  12   5        1.94        7.49     10.85 o 
  -6  12   5       20.33       17.51      9.82 o 
  -5  12   5        0.11        3.48      8.65 o 
  -4  12   5        4.21        6.24      9.25 o 
  -3  12   5      384.45      354.71     15.08 o 
  -2  12   5       49.23       50.45      9.39 o 
  -1  12   5      100.31       66.96      7.79 o 
   0  12   5      131.55      127.62      7.84 o 
   1  12   5      133.86      149.74      9.34 o 
   2  12   5      475.54      516.53     20.89 o 
   3  12   5       13.86       13.07      8.26 o 
   4  12   5      132.59      127.13     17.18 o 
   5  12   5        0.01        1.39     10.87 o 
   6  12   5      207.97      155.85     18.47 o 
  -6  13   5       15.36       22.16     10.33 o 
  -5  13   5      385.96      375.59     19.43 o 
  -4  13   5      290.84      294.55      8.72 o 
  -3  13   5      302.14      342.59     13.83 o 
  -2  13   5      376.94      392.63      9.71 o 
  -1  13   5       39.63       41.16      7.82 o 
   0  13   5      852.69      918.78     35.40 o 
   1  13   5      493.10      518.80     41.51 o 
   2  13   5      520.59      551.97     31.33 o 
   3  13   5      590.27      590.27     26.06 o 
   4  13   5        2.16       -4.69      9.75 o 
   5  13   5       95.84       91.55     13.12 o 
  -6  14   5       45.99       33.27     12.45 o 
  -5  14   5        0.51       -3.33     10.23 o 
  -4  14   5       93.12       95.16      9.65 o 
  -3  14   5        7.35        4.52      9.41 o 
  -2  14   5       11.06        9.02     12.48 o 
  -1  14   5       15.56       18.51     11.05 o 
   0  14   5       36.47       42.49      8.72 o 
   1  14   5        1.20        2.72      7.89 o 
   2  14   5        0.17        0.20      8.63 o 
   3  14   5       32.49       38.64     10.09 o 
   4  14   5        8.98       -1.37      9.27 o 
   5  14   5       37.07       23.67     15.61 o 
  -5  15   5      235.02      193.91     15.14 o 
  -4  15   5      221.90      200.54     14.10 o 
  -3  15   5      183.53      191.05      9.95 o 
  -2  15   5      164.58      163.77     11.26 o 
  -1  15   5        7.82        8.83      9.72 o 
   0  15   5      548.94      533.13     34.72 o 
   1  15   5      664.43      642.31     31.36 o 
   2  15   5      250.97      247.57     12.28 o 
   3  15   5      116.83       98.59      9.42 o 
   4  15   5       90.75       87.09     10.51 o 
  -4  16   5        5.13       -0.18     10.12 o 
  -3  16   5      112.70      114.94      9.75 o 
  -2  16   5        0.02        6.76     10.18 o 
  -1  16   5        4.77       -9.02      9.02 o 
   0  16   5        0.39       -5.66      9.35 o 
   1  16   5       91.41       82.01      9.65 o 
   2  16   5        4.56       10.84     13.50 o 
   3  16   5       14.35        4.32      9.23 o 
  -3  17   5       59.40       37.85     12.12 o 
  -2  17   5       82.63       74.72     13.34 o 
  -1  17   5      678.66      669.65     34.89 o 
   0  17   5       73.86       78.87     10.39 o 
   1  17   5      217.72      176.58     24.57 o 
   2  17   5       34.79       35.48     10.36 o 
  -9   0   6      626.27      605.98     35.52 o 
  -8   0   6      112.31      109.18     14.26 o 
  -7   0   6      305.47      328.51     27.20 o 
  -6   0   6       14.94        8.86     11.70 o 
  -5   0   6       31.07       40.68     14.31 o 
  -4   0   6     3580.67     3517.34     80.49 o 
  -3   0   6      738.70      696.56     22.70 o 
  -1   0   6      658.72      627.62     29.95 o 
   0   0   6      129.77      140.13     20.49 o 
   1   0   6      406.66      390.60     18.77 o 
   2   0   6      203.71      221.52     16.25 o 
   3   0   6     6081.75     6854.35    302.84 o 
   4   0   6      810.59      844.13     34.17 o 
   5   0   6      335.80      345.17     13.17 o 
   6   0   6      167.02      161.22     14.38 o 
   7   0   6       11.62      -12.97     14.16 o 
   8   0   6      599.79      525.88     38.49 o 
  -9   1   6        0.11        7.00     10.56 o 
  -8   1   6        0.02       -3.21      8.86 o 
  -7   1   6        8.74        7.19      9.73 o 
  -6   1   6      254.32      238.52     10.65 o 
  -5   1   6      318.43      310.48     11.39 o 
  -4   1   6       46.20       34.96     10.43 o 
  -3   1   6       85.03      100.12     13.87 o 
  -2   1   6        0.08        2.96     16.48 o 
  -1   1   6       11.93       15.44     17.11 o 
   0   1   6     3311.78     3441.97    208.87 o 
   1   1   6      609.66      623.57     13.09 o 
   2   1   6       96.87      108.07     10.02 o 
   3   1   6       10.26       -0.58      9.29 o 
   4   1   6      881.17      919.76     30.06 o 
   5   1   6      367.10      390.60      9.30 o 
   6   1   6       11.18        2.73     10.48 o 
   7   1   6      139.07      153.80     10.63 o 
   8   1   6        3.07       -1.36      9.66 o 
  -9   2   6      291.17      241.50     11.56 o 
  -8   2   6      518.84      492.46     20.85 o 
  -7   2   6      166.18      170.31      9.83 o 
  -6   2   6      356.81      336.03     10.67 o 
  -5   2   6      313.77      312.44     20.66 o 
  -4   2   6      125.41      128.38     11.35 o 
  -3   2   6     1699.27     1733.68     57.35 o 
  -2   2   6      269.42      274.75     17.36 o 
  -1   2   6     1171.58     1123.27     22.23 o 
   0   2   6     1020.82      913.15     29.76 o 
   1   2   6      774.48      791.21     14.34 o 
   2   2   6     4393.26     4893.91    136.23 o 
   3   2   6      569.04      608.86     19.35 o 
   4   2   6      759.04      814.81     17.18 o 
   5   2   6       43.14       41.11      7.07 o 
   6   2   6        5.32        3.04      9.60 o 
   7   2   6      733.28      760.29     17.26 o 
   8   2   6       68.03       59.25      9.68 o 
  -9   3   6        0.47       12.84     10.79 o 
  -8   3   6        5.53       12.90     10.50 o 
  -7   3   6       92.19       81.43     10.29 o 
  -6   3   6       81.83       72.70      8.41 o 
  -5   3   6       83.02       88.85      9.41 o 
  -4   3   6       20.58       23.79      9.87 o 
  -3   3   6      147.78      158.11     21.44 o 
  -2   3   6      649.76      666.42     17.07 o 
  -1   3   6      212.77      212.62     16.09 o 
   0   3   6      278.10      315.34     12.61 o 
   1   3   6       56.24       61.60     10.27 o 
   2   3   6        0.17        6.66      9.18 o 
   3   3   6       38.89       39.97      8.94 o 
   4   3   6       51.48       56.36      8.66 o 
   5   3   6       60.70       52.24      8.72 o 
   6   3   6       37.68       27.38      8.30 o 
   7   3   6        3.74       -3.93      9.89 o 
   8   3   6       11.25        7.24     11.67 o 
  -9   4   6      145.98      107.79     12.37 o 
  -8   4   6       70.56       75.72     11.53 o 
  -7   4   6      126.01      118.31     10.41 o 
  -6   4   6      774.31      876.78     15.75 o 
  -5   4   6     1236.39     1252.06     45.12 o 
  -4   4   6       84.15       76.25      8.50 o 
  -3   4   6      355.72      408.99     15.18 o 
  -2   4   6      788.98      801.20     33.11 o 
  -1   4   6      666.22      683.11     15.59 o 
   0   4   6     1437.15     1329.40     34.81 o 
   1   4   6     1619.71     1687.46     18.32 o 
   2   4   6     1503.65     1658.64     54.15 o 
   3   4   6      540.50      563.07     15.93 o 
   4   4   6      236.39      253.64     11.44 o 
   5   4   6      133.33      155.43      9.31 o 
   6   4   6      558.22      563.53     11.07 o 
   7   4   6      424.07      412.19     12.10 o 
   8   4   6       50.38       43.90     11.89 o 
  -9   5   6        2.32        7.45     13.04 o 
  -8   5   6        2.87        0.42     10.98 o 
  -7   5   6        0.52       -1.72      9.22 o 
  -6   5   6       18.31       10.30      9.73 o 
  -5   5   6      877.51      797.03     37.26 o 
  -4   5   6      153.24      163.87      9.63 o 
  -3   5   6      375.06      375.16     11.59 o 
  -2   5   6      607.56      603.17     14.77 o 
  -1   5   6      226.36      204.31     12.49 o 
   0   5   6      580.84      509.16     14.95 o 
   1   5   6      221.35      202.77     10.32 o 
   2   5   6       10.93       17.28      8.61 o 
   3   5   6      130.31      140.77      9.40 o 
   4   5   6       34.54       34.81      8.15 o 
   5   5   6      140.03      149.27     12.74 o 
   6   5   6       11.54       -4.01      9.54 o 
   7   5   6        7.68        1.38      9.97 o 
  -8   6   6       45.56       60.54     11.26 o 
  -7   6   6      639.53      646.52     29.50 o 
  -6   6   6     1075.04     1171.31     38.28 o 
  -5   6   6      816.25      815.76     23.11 o 
  -4   6   6       68.60       71.70      9.43 o 
  -3   6   6      923.67      933.50     36.09 o 
  -2   6   6     1301.70     1346.37     38.73 o 
  -1   6   6     1923.94     1918.03     92.19 o 
   0   6   6     2649.67     2769.02     86.07 o 
   1   6   6     2624.33     2758.64     26.96 o 
   2   6   6        6.50        8.52      8.61 o 
   3   6   6     1480.84     1575.25     60.54 o 
   4   6   6       11.40       -2.01      7.92 o 
   5   6   6      302.66      296.20     11.28 o 
   6   6   6      746.65      730.25     19.39 o 
   7   6   6        1.36       -3.90     10.01 o 
  -8   7   6        8.04        9.71     10.96 o 
  -7   7   6      281.84      265.64     13.66 o 
  -6   7   6      374.67      410.56     14.04 o 
  -5   7   6      164.67      158.64      8.82 o 
  -4   7   6      279.34      272.16      9.33 o 
  -3   7   6      229.62      222.12      9.81 o 
  -2   7   6     1495.62     1509.82     51.19 o 
  -1   7   6      229.02      248.64     14.95 o 
   0   7   6       27.06       27.63      9.12 o 
   1   7   6      254.31      250.52     11.49 o 
   2   7   6       70.57       81.98      8.13 o 
   3   7   6       59.68       61.86      8.48 o 
   4   7   6      220.80      249.29     10.84 o 
   5   7   6      145.56      155.00      9.83 o 
   6   7   6      152.61      149.84      8.67 o 
   7   7   6       56.74       33.45     11.23 o 
  -8   8   6      534.45      483.25     36.51 o 
  -7   8   6      382.36      411.08     16.22 o 
  -6   8   6      545.73      567.36     14.75 o 
  -5   8   6      336.50      364.67     12.03 o 
  -4   8   6        2.13        4.64      7.62 o 
  -3   8   6      387.31      371.61     12.64 o 
  -2   8   6       10.08       -1.56      8.73 o 
  -1   8   6     2118.35     2135.66    114.67 o 
   0   8   6     2178.85     2291.43     85.03 o 
   1   8   6      157.26      165.64      7.61 o 
   2   8   6     1625.08     1702.13     58.47 o 
   3   8   6       72.25       79.27      9.47 o 
   4   8   6     1222.36     1280.73     43.81 o 
   5   8   6      222.27      225.62      8.26 o 
   6   8   6       12.07       10.08     11.05 o 
   7   8   6      240.25      211.44     10.68 o 
  -8   9   6        4.71      -11.17     11.17 o 
  -7   9   6        0.08      -10.49     10.49 o 
  -6   9   6        0.16        0.18      7.78 o 
  -5   9   6      148.26      150.08     10.17 o 
  -4   9   6       53.19       60.09      9.65 o 
  -3   9   6        0.01       -1.55      8.73 o 
  -2   9   6        0.97        0.49      8.00 o 
  -1   9   6      374.35      401.38     31.28 o 
   0   9   6      362.10      394.75     19.59 o 
   1   9   6       21.83       22.25      7.90 o 
   2   9   6        3.06        1.74      7.81 o 
   3   9   6        1.81       10.64     10.60 o 
   4   9   6       65.97       66.59      8.68 o 
   5   9   6      187.36      188.95     14.04 o 
   6   9   6      212.46      188.22     16.78 o 
   7   9   6        0.55       -7.94     15.79 o 
  -7  10   6      327.09      308.07     10.54 o 
  -6  10   6       62.54       55.12      9.20 o 
  -5  10   6        8.47       21.14      8.19 o 
  -4  10   6      607.45      625.19     10.09 o 
  -3  10   6      726.85      832.04     14.32 o 
  -2  10   6      593.77      633.35     26.48 o 
  -1  10   6      158.92      165.32      8.44 o 
   0  10   6      171.76      168.75     10.86 o 
   1  10   6      763.18      750.26     34.12 o 
   2  10   6      565.41      607.33     17.44 o 
   3  10   6      879.73      968.61     30.41 o 
   4  10   6      517.27      520.22     12.67 o 
   5  10   6      123.30      125.54     12.85 o 
   6  10   6       16.85       25.39      9.63 o 
  -7  11   6       18.42        5.47     10.84 o 
  -6  11   6       28.52       24.27      9.65 o 
  -5  11   6        2.60       -9.12     10.62 o 
  -4  11   6       42.23       33.65      9.00 o 
  -3  11   6        0.14       -1.36      8.08 o 
  -2  11   6        4.61       11.97      8.47 o 
  -1  11   6       37.10       54.44      9.59 o 
   0  11   6       35.13       42.06      8.79 o 
   1  11   6       18.23       12.88      9.02 o 
   2  11   6        2.37        2.09      8.55 o 
   3  11   6       14.01       22.39      8.69 o 
   4  11   6       49.41       47.56     10.25 o 
   5  11   6        5.06        8.30      9.75 o 
   6  11   6       39.26       42.21     10.49 o 
  -6  12   6      210.72      179.18     11.40 o 
  -5  12   6       89.66       88.62     11.04 o 
  -4  12   6      223.09      222.24     10.25 o 
  -3  12   6       87.78       98.76      8.93 o 
  -2  12   6      608.29      676.19     45.90 o 
  -1  12   6      192.54      198.34     14.89 o 
   0  12   6      171.90      167.32      7.79 o 
   1  12   6      975.90     1012.21     56.90 o 
   2  12   6      617.97      627.29     18.23 o 
   3  12   6      618.53      615.50     26.33 o 
   4  12   6       30.09       24.30     10.67 o 
   5  12   6      141.46      135.90     11.09 o 
  -6  13   6       35.83       26.01     10.42 o 
  -5  13   6      249.78      244.81     12.52 o 
  -4  13   6        4.18       -7.70      9.36 o 
  -3  13   6        3.41        2.44      7.79 o 
  -2  13   6       57.47       51.37      9.29 o 
  -1  13   6      429.83      422.40     26.84 o 
   0  13   6      354.75      375.62     23.20 o 
   1  13   6       34.30       20.23      9.63 o 
   2  13   6      108.68       91.28      9.42 o 
   3  13   6        1.96       -6.98      9.21 o 
   4  13   6      152.80      151.16     10.98 o 
   5  13   6      124.05      120.01     11.22 o 
  -5  14   6      519.13      470.18     15.07 o 
  -4  14   6      107.65      119.88     10.08 o 
  -3  14   6      451.41      511.28     13.72 o 
  -2  14   6       38.97       46.24      8.64 o 
  -1  14   6      421.83      415.56     26.01 o 
   0  14   6      407.67      434.32     18.56 o 
   1  14   6       35.74       47.50      8.84 o 
   2  14   6      485.88      475.69     28.81 o 
   3  14   6       19.99        6.26     10.95 o 
   4  14   6      380.56      322.32     27.39 o 
  -4  15   6       71.38       75.46      9.08 o 
  -3  15   6        6.60        7.17     10.22 o 
  -2  15   6       58.06       48.27     10.33 o 
  -1  15   6       72.59       80.47     13.95 o 
   0  15   6        9.82        4.43     10.26 o 
   1  15   6      265.16      273.50     16.91 o 
   2  15   6        0.22       -2.64     14.94 o 
   3  15   6      133.18       92.26      9.71 o 
  -3  16   6       30.83       35.15     10.14 o 
  -2  16   6      156.13      148.96     15.51 o 
  -1  16   6       81.15       58.54     10.46 o 
   0  16   6      525.93      513.69     41.91 o 
   1  16   6      585.76      505.07     36.32 o 
   2  16   6        2.34       -3.17      9.02 o 
  -1  17   6        0.37       16.18     14.65 o 
   0  17   6        8.26       11.73     11.84 o 
  -9   1   7      208.78      174.57     13.01 o 
  -8   1   7      561.77      502.28     14.14 o 
  -7   1   7      784.95      773.88     34.50 o 
  -6   1   7       63.69       60.16     11.42 o 
  -5   1   7       66.26       81.49     10.02 o 
  -4   1   7      352.07      372.17     14.15 o 
  -3   1   7     1251.80     1211.87     29.82 o 
  -2   1   7     1410.97     1410.09     60.42 o 
  -1   1   7      522.17      551.74     21.03 o 
   0   1   7      673.59      702.69     29.05 o 
   1   1   7       97.42       87.16     11.24 o 
   2   1   7     1152.39     1178.09     30.77 o 
   3   1   7     1151.82     1164.54     29.69 o 
   4   1   7      683.36      672.34     19.91 o 
   5   1   7      605.35      661.22     16.11 o 
   6   1   7        1.77       -8.88      9.47 o 
   7   1   7      248.36      242.12     15.95 o 
  -9   2   7        0.12        4.72     12.71 o 
  -8   2   7       16.04       12.78     10.97 o 
  -7   2   7      102.31      102.15     14.64 o 
  -6   2   7      274.95      282.28     12.29 o 
  -5   2   7      119.69      116.90      9.67 o 
  -4   2   7      439.81      418.46     14.88 o 
  -3   2   7        2.07        1.65     13.49 o 
  -2   2   7      368.40      351.98     27.39 o 
  -1   2   7      146.42      144.63     15.42 o 
   0   2   7        2.36        2.41     11.00 o 
   1   2   7        0.28       -1.65      9.60 o 
   2   2   7     1307.64     1364.62     36.83 o 
   3   2   7      427.12      400.97      9.82 o 
   4   2   7        1.34        5.33      8.13 o 
   5   2   7        0.10        4.68      9.62 o 
   6   2   7       10.33        0.41     11.61 o 
   7   2   7        0.16       -8.20     10.21 o 
  -8   3   7      189.94      185.84     12.06 o 
  -7   3   7      216.01      200.10     10.47 o 
  -6   3   7     1018.19     1046.97     34.30 o 
  -5   3   7      262.93      248.46     13.36 o 
  -4   3   7     1167.94     1249.77     39.39 o 
  -3   3   7      174.77      204.04     14.83 o 
  -2   3   7      104.83       94.62     14.34 o 
  -1   3   7     1685.18     1773.16    115.82 o 
   0   3   7      108.18      102.10     11.04 o 
   1   3   7     2156.53     2250.03     68.22 o 
   2   3   7       84.96       83.03      8.91 o 
   3   3   7      364.95      376.05     12.95 o 
   4   3   7     1842.06     1921.72     40.63 o 
   5   3   7      195.18      193.97     10.15 o 
   6   3   7      921.86      873.35     36.61 o 
   7   3   7       42.10       36.21     10.19 o 
  -8   4   7       52.45       45.93     10.93 o 
  -7   4   7        7.45       13.91     10.14 o 
  -6   4   7        3.84        4.76     10.14 o 
  -5   4   7        1.93        4.93      7.15 o 
  -4   4   7      137.22      139.61     13.83 o 
  -3   4   7      643.32      637.66     16.95 o 
  -2   4   7        0.19        4.24     13.77 o 
  -1   4   7       42.96       47.54     12.71 o 
   0   4   7      673.33      676.00     14.69 o 
   1   4   7      475.23      465.20     11.07 o 
   2   4   7      595.06      590.26     14.83 o 
   3   4   7      165.46      173.15      8.67 o 
   4   4   7      367.81      396.91     10.96 o 
   5   4   7       38.62       23.11      8.90 o 
   6   4   7       38.95       41.49      8.66 o 
   7   4   7      115.05      120.66     11.25 o 
  -8   5   7      196.66      186.24     12.08 o 
  -7   5   7      383.97      388.42     23.71 o 
  -6   5   7      305.49      319.00     11.62 o 
  -5   5   7     1874.97     2029.64     31.25 o 
  -4   5   7      144.86      144.18     10.11 o 
  -3   5   7      131.32      154.79     12.99 o 
  -2   5   7       18.14       24.46     11.28 o 
  -1   5   7        8.46        1.35     12.29 o 
   0   5   7     4926.56     5023.98     80.65 o 
   1   5   7     1332.41     1375.83     41.73 o 
   2   5   7      687.66      702.31     21.61 o 
   3   5   7      167.25      171.18      8.51 o 
   4   5   7       25.34       23.52      9.84 o 
   5   5   7     1563.20     1676.83     25.22 o 
   6   5   7       80.34       76.59     10.43 o 
   7   5   7      146.37      118.18     10.61 o 
  -8   6   7       13.12       15.69     12.49 o 
  -7   6   7        1.86      -11.31     11.31 o 
  -6   6   7       13.48       12.75      8.97 o 
  -5   6   7       31.63       26.28     10.89 o 
  -4   6   7        0.50        4.40      8.86 o 
  -3   6   7       72.66       67.99     11.08 o 
  -2   6   7     1015.64     1038.88     15.36 o 
  -1   6   7       11.07       15.52     10.07 o 
   0   6   7      356.19      369.64     12.70 o 
   1   6   7       69.59       64.44      9.12 o 
   2   6   7       67.08       78.40      8.98 o 
   3   6   7       16.53       25.46      7.86 o 
   4   6   7      171.75      175.74      8.86 o 
   5   6   7      106.73      103.45      9.54 o 
   6   6   7      153.18      166.09     11.63 o 
   7   6   7       54.88       66.73     12.09 o 
  -8   7   7      117.18       86.46     11.73 o 
  -7   7   7      125.80      141.94     11.86 o 
  -6   7   7      269.39      280.67      9.29 o 
  -5   7   7      903.35      973.11     13.24 o 
  -4   7   7     1581.70     1662.91     35.05 o 
  -3   7   7      675.35      666.71     34.21 o 
  -2   7   7        7.02       13.09      9.61 o 
  -1   7   7        6.15        2.78      9.36 o 
   0   7   7      264.94      294.72     14.88 o 
   1   7   7      966.33      998.99     20.80 o 
   2   7   7      838.58      851.46     12.16 o 
   3   7   7      680.54      730.34     29.48 o 
   4   7   7      628.08      648.33     14.32 o 
   5   7   7      258.77      256.62     17.07 o 
   6   7   7      264.43      248.57     19.20 o 
  -7   8   7        9.50        8.07      9.37 o 
  -6   8   7       34.34       41.07      9.32 o 
  -5   8   7        1.07       -3.96      9.30 o 
  -4   8   7      144.87      147.89     11.28 o 
  -3   8   7        5.84        8.00      8.69 o 
  -2   8   7      192.12      187.07      9.80 o 
  -1   8   7      341.35      340.05     17.29 o 
   0   8   7       38.27       34.47      8.49 o 
   1   8   7       56.94       62.47      7.37 o 
   2   8   7        2.90        5.11      8.85 o 
   3   8   7        3.17       -1.62      9.55 o 
   4   8   7      118.31      114.36      9.72 o 
   5   8   7       61.34       61.98     10.28 o 
   6   8   7       11.89       12.29      9.94 o 
  -7   9   7      232.13      219.87     13.45 o 
  -6   9   7      375.79      395.73     12.92 o 
  -5   9   7       37.36       23.83      9.30 o 
  -4   9   7      615.58      694.27     16.49 o 
  -3   9   7      303.65      303.64     16.98 o 
  -2   9   7      256.22      263.60     11.36 o 
  -1   9   7      898.92      895.77     34.17 o 
   0   9   7       24.68       24.41      8.17 o 
   1   9   7      570.31      618.69     19.26 o 
   2   9   7      730.45      793.81     35.00 o 
   3   9   7      916.50     1002.84     27.33 o 
   4   9   7      683.93      677.97     27.89 o 
   5   9   7        3.14       -7.30     10.89 o 
   6   9   7      270.33      233.52     13.07 o 
  -7  10   7        8.10        1.49     11.57 o 
  -6  10   7        2.21       -1.18     11.04 o 
  -5  10   7        3.07        4.41      8.42 o 
  -4  10   7        1.93       -4.84      9.73 o 
  -3  10   7      428.21      434.21     15.21 o 
  -2  10   7      219.22      224.92     16.17 o 
  -1  10   7        0.10        4.81      9.79 o 
   0  10   7        1.59        6.37      8.84 o 
   1  10   7       22.91       26.76     10.02 o 
   2  10   7       78.67       85.46      8.19 o 
   3  10   7      440.85      446.82     17.17 o 
   4  10   7       82.52       71.86      8.65 o 
   5  10   7        3.95       10.87     10.81 o 
  -6  11   7      105.04      115.82     11.45 o 
  -5  11   7      345.20      383.56     12.74 o 
  -4  11   7      120.45      105.35      9.97 o 
  -3  11   7      728.27      741.25     34.39 o 
  -2  11   7      709.56      752.64     51.72 o 
  -1  11   7        2.73       -5.90      9.64 o 
   0  11   7      172.67      189.00      7.98 o 
   1  11   7        3.22        7.08      9.36 o 
   2  11   7     1092.61     1159.77     73.93 o 
   3  11   7      775.88      750.52     46.72 o 
   4  11   7      210.80      199.29     10.45 o 
   5  11   7      659.86      615.63     44.47 o 
  -6  12   7        2.37        5.92     11.40 o 
  -5  12   7        4.06        9.94     11.32 o 
  -4  12   7        0.09        8.93     10.85 o 
  -3  12   7      216.39      199.87     10.40 o 
  -2  12   7      234.15      248.30     13.38 o 
  -1  12   7       64.52       57.13      8.92 o 
   0  12   7       97.67       93.83     12.28 o 
   1  12   7       78.59       83.21      9.78 o 
   2  12   7       36.78       39.83      9.65 o 
   3  12   7      108.90      111.25     11.34 o 
   4  12   7       92.76      105.88     12.95 o 
   5  12   7        3.93       17.60     18.85 o 
  -5  13   7       72.02       65.54     10.57 o 
  -4  13   7      288.84      268.77     11.82 o 
  -3  13   7      235.13      243.30     11.65 o 
  -2  13   7      146.58      150.35     12.34 o 
  -1  13   7      199.86      192.43     16.04 o 
   0  13   7      107.24      111.08     12.02 o 
   1  13   7      863.64      853.80     76.05 o 
   2  13   7      198.52      181.01     20.59 o 
   3  13   7       68.65       52.66     10.62 o 
   4  13   7      258.61      244.92     13.49 o 
  -4  14   7        6.53       -2.05     11.18 o 
  -3  14   7       28.26       26.04     10.84 o 
  -2  14   7        0.02       -6.67     11.22 o 
  -1  14   7       15.04        4.47      9.71 o 
   0  14   7        2.54        3.54     10.29 o 
   1  14   7       12.80       16.52      9.22 o 
   2  14   7        1.06      -10.34     10.34 o 
   3  14   7       31.80       29.39     10.30 o 
  -3  15   7       11.72        6.47      9.01 o 
  -2  15   7       53.38       54.53     10.78 o 
  -1  15   7      385.93      389.27     20.60 o 
   0  15   7      522.43      548.62     50.18 o 
   1  15   7      334.90      314.67     20.58 o 
   2  15   7       38.04       32.80     11.31 o 
  -2  16   7       54.49       46.79     22.43 o 
  -1  16   7        1.13        4.59     11.93 o 
   0  16   7       11.09        8.44     11.96 o 
  -8   0   8      142.74      140.71     16.70 o 
  -7   0   8       34.55       35.33     14.57 o 
  -6   0   8      795.35      716.73     19.96 o 
  -5   0   8     1077.71     1028.45     34.95 o 
   0   0   8        6.98       11.98     16.18 o 
   1   0   8       24.45       23.89     12.83 o 
   2   0   8     2474.21     2595.99    167.22 o 
   3   0   8      192.88      203.91     12.29 o 
   4   0   8     1427.66     1462.51     62.04 o 
   5   0   8       16.23        1.70     17.18 o 
   6   0   8      198.91      203.34     16.53 o 
   7   0   8      557.64      542.12     45.58 o 
  -8   1   8       59.71       59.02     11.22 o 
  -7   1   8       11.66       11.35     10.03 o 
  -6   1   8      175.49      175.48     11.18 o 
  -5   1   8      172.83      165.83     12.55 o 
  -4   1   8       40.80       34.98     16.67 o 
  -1   1   8      228.77      231.90     19.34 o 
   0   1   8      265.10      248.42     12.54 o 
   1   1   8      124.41      125.90     10.10 o 
   2   1   8      418.76      429.55     12.05 o 
   3   1   8       11.80        2.07      9.07 o 
   4   1   8      205.97      205.10     10.25 o 
   5   1   8        8.20       20.66      9.33 o 
   6   1   8      223.61      224.37     10.49 o 
   7   1   8      130.05      134.14     13.68 o 
  -8   2   8       28.45       32.60     12.30 o 
  -7   2   8      352.37      335.67     17.44 o 
  -6   2   8      332.67      315.40     17.80 o 
  -5   2   8      482.17      454.17     16.22 o 
  -4   2   8      556.43      555.93     23.76 o 
  -3   2   8      122.39      137.18     16.62 o 
  -2   2   8     1215.33     1304.10     26.14 o 
  -1   2   8      169.27      177.88     16.70 o 
   0   2   8      628.08      603.10     27.61 o 
   1   2   8     1122.48     1162.99     37.07 o 
   2   2   8      295.57      294.78      9.99 o 
   3   2   8      828.98     1008.42    101.38 o 
   4   2   8        4.66       -9.64      9.64 o 
   5   2   8      353.73      350.74     10.40 o 
   6   2   8      421.02      407.83     12.63 o 
   7   2   8      184.72      183.06     13.29 o 
  -8   3   8        5.53        8.09     10.82 o 
  -7   3   8       29.04       32.92     11.49 o 
  -6   3   8      198.21      200.89     10.01 o 
  -5   3   8        3.40        3.46     12.21 o 
  -4   3   8      171.63      171.55     17.85 o 
  -3   3   8        0.01       -3.83     13.51 o 
  -2   3   8       17.35       19.11     13.68 o 
  -1   3   8       21.13       12.50     13.38 o 
   0   3   8       10.51        7.90     11.71 o 
   1   3   8       50.87       59.58      9.45 o 
   2   3   8       97.23      104.45      9.01 o 
   3   3   8       20.17      538.72    253.68 o 
   4   3   8        3.24       16.80      9.43 o 
   5   3   8      125.05      122.72      9.79 o 
   6   3   8       48.87       47.82     13.32 o 
   7   3   8       14.11        4.28     19.51 o 
  -8   4   8        8.42       12.94     11.37 o 
  -7   4   8      215.67      195.70     13.40 o 
  -6   4   8      615.24      628.26     22.16 o 
  -5   4   8      568.23      597.56     23.52 o 
  -4   4   8      478.64      472.62     15.55 o 
  -3   4   8     1035.69     1010.08     18.25 o 
  -2   4   8      681.37      684.43     15.57 o 
  -1   4   8        9.18        9.36     13.27 o 
   0   4   8      254.05      250.33     11.76 o 
   1   4   8      780.39      823.03     27.39 o 
   2   4   8      448.90      442.01     10.22 o 
   3   4   8      488.06      602.73     40.55 o 
   4   4   8      193.35      190.38      9.46 o 
   5   4   8      552.34      534.57     18.86 o 
   6   4   8      360.90      344.66     12.56 o 
  -8   5   8       47.85       52.18     13.42 o 
  -7   5   8       10.65        3.77     10.08 o 
  -6   5   8       93.69       94.51     11.57 o 
  -5   5   8       23.15       28.27     13.88 o 
  -4   5   8        5.56        5.36     13.92 o 
  -3   5   8      125.47      127.94     11.06 o 
  -2   5   8       19.58        9.01     12.73 o 
  -1   5   8      248.21      265.13     14.27 o 
   0   5   8       64.62       65.53     10.64 o 
   1   5   8      254.90      264.28      9.54 o 
   2   5   8      399.02      437.07     14.14 o 
   3   5   8      136.85      144.84     10.24 o 
   4   5   8        1.83        5.91      9.39 o 
   5   5   8       22.19       32.43      9.82 o 
   6   5   8       80.64       84.66     11.21 o 
  -7   6   8       68.20       76.17     10.26 o 
  -6   6   8      512.96      504.21     12.79 o 
  -5   6   8      420.09      406.66     16.99 o 
  -4   6   8       91.02       99.64     14.30 o 
  -3   6   8     1166.34     1258.79     40.22 o 
  -2   6   8      389.80      394.93     28.16 o 
  -1   6   8     1467.62     1524.51     16.96 o 
   0   6   8      100.69       90.25     10.27 o 
   1   6   8       14.25        8.94      8.35 o 
   2   6   8      588.42      652.92     17.60 o 
   3   6   8      138.25      148.95      9.73 o 
   4   6   8     1079.27     1129.28     23.10 o 
   5   6   8      191.65      192.46     12.00 o 
   6   6   8      368.33      343.27     11.93 o 
  -7   7   8        6.06        7.23     11.31 o 
  -6   7   8       14.76        9.43     12.66 o 
  -5   7   8       90.93       92.22     13.37 o 
  -4   7   8      571.09      603.36     17.36 o 
  -3   7   8        1.72      -47.73     65.11 o 
  -2   7   8      122.88      536.57    243.43 o 
  -1   7   8       98.66       96.60     10.88 o 
   0   7   8      406.28      390.18     10.48 o 
   1   7   8      962.85     1059.96     25.12 o 
   2   7   8        4.45       11.25      9.51 o 
   3   7   8       41.59       37.82      9.89 o 
   4   7   8       45.61       47.74      9.34 o 
   5   7   8      318.10      300.83     16.40 o 
   6   7   8      172.42      147.93     21.01 o 
  -7   8   8      227.20      197.15     11.92 o 
  -6   8   8      101.98      105.25     12.21 o 
  -5   8   8      328.98      330.52     13.82 o 
  -4   8   8      489.17      505.45     14.46 o 
  -3   8   8       87.26      104.85     12.73 o 
  -2   8   8     1896.41     2145.73     36.20 o 
  -1   8   8      438.40      457.15     26.68 o 
   0   8   8      127.77      122.04     10.83 o 
   1   8   8       12.66       24.06     10.05 o 
   2   8   8        4.50        4.00     10.01 o 
   3   8   8     1511.62     1620.18     61.26 o 
   4   8   8      120.38      114.69     14.15 o 
   5   8   8      492.39      506.16     23.09 o 
  -7   9   8       38.53       40.34     13.93 o 
  -6   9   8        0.00       11.36     10.67 o 
  -5   9   8       24.68       20.09     11.51 o 
  -4   9   8       35.35       34.23     10.81 o 
  -3   9   8       36.92       42.48     11.47 o 
  -2   9   8       27.45       35.73     11.59 o 
  -1   9   8      506.60      515.69     30.00 o 
   0   9   8      153.10      153.76      9.20 o 
   1   9   8       88.73       89.25      9.48 o 
   2   9   8      154.89      158.41     10.34 o 
   3   9   8       22.17       14.63     12.57 o 
   4   9   8       62.32       65.81      9.92 o 
   5   9   8      119.69      107.25     10.83 o 
  -6  10   8      164.18      142.13     12.58 o 
  -5  10   8      143.08      122.91     12.84 o 
  -4  10   8      523.16      489.13     17.41 o 
  -3  10   8      828.85      865.05     43.25 o 
  -2  10   8      287.23      307.29     14.09 o 
  -1  10   8      290.47      292.20     19.48 o 
   0  10   8       22.19       14.21      8.75 o 
   1  10   8       95.42      103.59      9.62 o 
   2  10   8      348.87      365.62     12.05 o 
   3  10   8       92.85      104.36     11.30 o 
   4  10   8      664.52      627.33     30.24 o 
   5  10   8      237.56      226.13     20.82 o 
  -6  11   8       31.00       25.70     14.15 o 
  -5  11   8       26.39       19.11     12.08 o 
  -4  11   8      165.31      174.15     12.81 o 
  -3  11   8        0.65       10.39     10.17 o 
  -2  11   8      101.20      114.69     11.29 o 
  -1  11   8       44.43       42.62      9.93 o 
   0  11   8        0.05        1.48      9.44 o 
   1  11   8        9.07       17.72      8.56 o 
   2  11   8       12.28       17.51     10.39 o 
   3  11   8       22.21       13.45     11.22 o 
   4  11   8        0.04      -10.62     10.62 o 
  -5  12   8       95.10       81.25     12.23 o 
  -4  12   8      165.67      156.03     12.35 o 
  -3  12   8      373.69      385.15     19.77 o 
  -2  12   8       74.14       74.69     11.50 o 
  -1  12   8      406.88      413.14     23.80 o 
   0  12   8      317.29      318.68     17.36 o 
   1  12   8      262.48      265.02     11.01 o 
   2  12   8      152.27      140.60      9.91 o 
   3  12   8       11.73       16.78     12.32 o 
   4  12   8      379.34      324.99     38.05 o 
  -4  13   8       22.57       15.90     11.66 o 
  -3  13   8      135.47      118.74     12.23 o 
  -2  13   8       19.62        2.00     11.30 o 
  -1  13   8      268.08      262.20     16.64 o 
   0  13   8        0.49       -0.26     11.27 o 
   1  13   8       23.03       19.80      9.18 o 
   2  13   8       35.30       27.22     10.41 o 
   3  13   8       16.90       27.38     12.59 o 
  -3  14   8        9.55       17.72     12.24 o 
  -2  14   8      223.53      188.26     14.58 o 
  -1  14   8       15.53       16.28     10.20 o 
   0  14   8      324.41      298.21     15.58 o 
   1  14   8      242.64      224.64     19.31 o 
   2  14   8       28.22       33.34     13.34 o 
  -1  15   8       18.78       28.47     14.03 o 
   0  15   8      189.06      185.77     21.03 o 
  -8   1   9       59.73       48.42     23.88 o 
  -7   1   9       39.88       41.80     11.53 o 
  -6   1   9       89.69       94.11     12.57 o 
  -5   1   9      219.26      207.97     20.03 o 
  -1   1   9      171.63      188.35     21.84 o 
   0   1   9        2.52        2.92     11.44 o 
   1   1   9     1216.36     1257.62     19.96 o 
   2   1   9      451.67      478.42     19.18 o 
   3   1   9      218.19      236.26     11.54 o 
   4   1   9      215.95      203.02      9.96 o 
   5   1   9       93.73      101.97     11.73 o 
   6   1   9      335.82      275.33     11.74 o 
  -7   2   9      111.57       96.33     13.41 o 
  -6   2   9       20.49       11.03     13.34 o 
  -5   2   9       10.92        8.98     14.54 o 
  -4   2   9       47.56       31.03     17.47 o 
  -3   2   9      174.77      170.52     25.04 o 
  -2   2   9      175.21      164.78     18.78 o 
  -1   2   9       42.30       36.70     15.08 o 
   0   2   9      173.97      179.93     16.57 o 
   1   2   9       94.98       91.18     11.10 o 
   2   2   9      387.67      409.09     11.71 o 
   3   2   9       27.72       40.34      9.43 o 
   4   2   9       20.95        8.04      9.72 o 
   5   2   9      416.08      401.82     12.14 o 
   6   2   9        2.63       14.16     10.93 o 
  -7   3   9      198.89      207.05     15.59 o 
  -6   3   9       33.80       34.05     14.27 o 
  -5   3   9      685.82      659.03     17.90 o 
  -4   3   9      329.92      315.44     17.93 o 
  -3   3   9      961.46      956.57     76.78 o 
  -2   3   9      174.66      166.73     15.17 o 
  -1   3   9      391.65      423.78     20.66 o 
   0   3   9     1881.52     1978.29    114.39 o 
   1   3   9      151.61      152.81     11.39 o 
   2   3   9      233.02      237.48     11.07 o 
   3   3   9      359.74      397.47     13.66 o 
   4   3   9      593.78      578.46     19.13 o 
   5   3   9      615.38      616.27     17.68 o 
   6   3   9       18.73       16.86     11.64 o 
  -7   4   9       40.03       35.09     13.83 o 
  -6   4   9      154.66      160.99     17.67 o 
  -5   4   9        0.01       -6.60     14.59 o 
  -4   4   9       28.98       36.75     13.98 o 
  -3   4   9       46.59       49.96     14.87 o 
  -2   4   9      106.54      121.13     15.57 o 
  -1   4   9      837.68      896.09     19.03 o 
   0   4   9        0.01       -1.05     15.03 o 
   1   4   9      262.11      262.94     11.67 o 
   2   4   9      105.01      110.46     11.02 o 
   3   4   9      546.76      567.34     11.93 o 
   4   4   9      694.16      668.48     15.25 o 
   5   4   9       56.77       50.70     11.14 o 
  -7   5   9       59.16       46.96     13.75 o 
  -6   5   9      159.52      141.45     14.69 o 
  -5   5   9       43.13       45.77     12.71 o 
  -4   5   9      406.62      433.20     16.73 o 
  -3   5   9      183.02      190.13     15.64 o 
  -2   5   9      743.10      786.96     20.98 o 
  -1   5   9     1838.99     1970.16     20.85 o 
   0   5   9      637.39      711.75     18.97 o 
   1   5   9      328.01      358.16     13.09 o 
   2   5   9      250.50      253.62     10.49 o 
   3   5   9      232.85      251.09     10.26 o 
   4   5   9      570.57      625.47     18.85 o 
   5   5   9      122.70      117.40     11.29 o 
  -7   6   9        1.58        6.19     18.20 o 
  -6   6   9        0.70       -2.06     13.81 o 
  -5   6   9      131.51      135.02     13.57 o 
  -4   6   9        4.21       -4.93     14.34 o 
  -3   6   9      126.17      124.56     12.71 o 
  -2   6   9       56.99       59.60     13.43 o 
  -1   6   9       14.68        9.16     15.54 o 
   0   6   9        6.00       11.19     13.94 o 
   1   6   9        3.36       11.19     10.36 o 
   2   6   9       35.50       44.27     10.02 o 
   3   6   9      174.22      153.93     10.18 o 
   4   6   9       30.39       42.66     11.02 o 
   5   6   9        0.45        0.90     10.76 o 
  -7   7   9        4.20        9.99     22.33 o 
  -6   7   9      161.03      132.81     15.11 o 
  -5   7   9      390.36      426.36     43.70 o 
  -4   7   9      189.85      204.00     13.99 o 
  -3   7   9      405.26      425.75     17.99 o 
  -2   7   9      558.32      590.59     14.85 o 
  -1   7   9      295.83      334.91     16.46 o 
   0   7   9      324.43      333.40     15.45 o 
   1   7   9      364.07      409.78     24.72 o 
   2   7   9      277.88      297.33     10.75 o 
   3   7   9       50.78       51.14      9.16 o 
   4   7   9       52.36       59.30     11.30 o 
   5   7   9      432.19      369.46     20.14 o 
  -6   8   9       55.82       59.46     17.83 o 
  -5   8   9       48.36       61.55     14.70 o 
  -4   8   9      109.17      122.10     12.58 o 
  -3   8   9       27.26       31.20     13.45 o 
  -2   8   9      191.48      199.60     18.10 o 
  -1   8   9      142.71      165.42     14.47 o 
   0   8   9      325.85      327.68     11.25 o 
   1   8   9       74.66       84.88     10.78 o 
   2   8   9       56.94       55.69     10.16 o 
   3   8   9      421.36      416.30     13.77 o 
   4   8   9        9.66       22.15     10.74 o 
   5   8   9       23.31       15.95     27.48 o 
  -6   9   9        4.25       18.74     16.88 o 
  -5   9   9      156.22      142.78     24.73 o 
  -4   9   9      164.29      160.63     31.45 o 
  -3   9   9      468.36      505.26     14.41 o 
  -2   9   9      341.83      341.16     14.71 o 
  -1   9   9      348.89      378.35     14.89 o 
   0   9   9      774.15      797.14     31.21 o 
   1   9   9      161.92      156.82     14.77 o 
   2   9   9      439.77      463.21     13.01 o 
   3   9   9        3.62        2.01     11.65 o 
   4   9   9       13.73       -6.25     11.07 o 
  -5  10   9        0.23       -1.36     14.26 o 
  -4  10   9        4.68        9.77     15.71 o 
  -3  10   9       31.60       25.81     14.47 o 
  -2  10   9      171.03      183.39     16.00 o 
  -1  10   9       14.83       13.03     10.51 o 
   0  10   9       36.82       33.18     10.23 o 
   1  10   9        4.65        9.25     10.25 o 
   2  10   9      132.79      107.47     11.33 o 
   3  10   9       12.47        9.31     10.64 o 
   4  10   9      171.21      180.90     12.97 o 
  -5  11   9       40.79       47.10     17.14 o 
  -4  11   9      835.50      767.79     51.06 o 
  -3  11   9       88.80       96.37     14.47 o 
  -2  11   9       44.10       42.52     15.02 o 
  -1  11   9      268.17      267.98     13.35 o 
   0  11   9      107.78      106.85     12.46 o 
   1  11   9     1049.39     1088.36     59.78 o 
   2  11   9       23.19       21.63     10.47 o 
   3  11   9      138.61      114.46     10.35 o 
  -4  12   9        5.20       11.10     17.02 o 
  -3  12   9      126.39      108.06     13.58 o 
  -2  12   9        4.00       -7.21     13.28 o 
  -1  12   9       15.28        9.75     11.79 o 
   0  12   9      116.39      123.46     11.82 o 
   1  12   9        0.02        0.69     10.06 o 
   2  12   9       75.59       50.10     11.19 o 
  -3  13   9      280.08      252.53     15.65 o 
  -2  13   9      164.96      124.18     12.65 o 
  -1  13   9       73.59       66.17     11.74 o 
   0  13   9      323.84      272.40     16.07 o 
   1  13   9       94.03       79.11     10.99 o 
   0   0  10      569.25      585.07     24.04 o 
   1   0  10      424.39      451.41     19.07 o 
   2   0  10      126.78      133.67     19.37 o 
   3   0  10      643.47      597.09     17.16 o 
   4   0  10        1.36       -2.77     16.61 o 
   5   0  10      302.57      264.34     16.59 o 
  -7   1  10        4.06        7.72     25.94 o 
   0   1  10      181.90      188.34     14.12 o 
   1   1  10      124.79      128.66     11.22 o 
   2   1  10       42.79       40.74     11.02 o 
   3   1  10      223.59      214.09     10.57 o 
   4   1  10        5.99       -0.71     11.35 o 
   5   1  10      171.72      145.93     11.82 o 
  -7   2  10        7.68        0.41     21.60 o 
  -6   2  10      150.64      125.28     21.39 o 
  -1   2  10     1232.09     1226.41     27.51 o 
   0   2  10      155.41      155.48     13.69 o 
   1   2  10      421.09      428.43     18.29 o 
   2   2  10      369.97      385.76     11.82 o 
   3   2  10        8.63       16.52      8.93 o 
   4   2  10      192.00      204.52     13.44 o 
   5   2  10       32.46       24.44     12.72 o 
  -7   3  10       52.69       46.08     25.91 o 
  -6   3  10       20.94       15.66     18.06 o 
  -5   3  10      110.71      110.49     19.70 o 
  -4   3  10        6.72        8.82     19.35 o 
  -3   3  10        8.23        8.56     20.15 o 
  -2   3  10       10.89        1.51     16.06 o 
  -1   3  10       33.40       46.95     15.53 o 
   0   3  10       84.59       76.21     13.20 o 
   1   3  10      178.58      163.25     12.34 o 
   2   3  10       22.82       37.04     10.32 o 
   3   3  10      149.84      146.58     13.89 o 
   4   3  10       33.83       41.10     11.90 o 
   5   3  10        0.11       -4.65     12.70 o 
  -6   4  10      124.89      105.98     17.00 o 
  -5   4  10      202.14      202.81     19.52 o 
  -4   4  10      103.61       93.33     14.30 o 
  -3   4  10      201.19      199.21     16.96 o 
  -2   4  10      281.53      293.32     17.11 o 
  -1   4  10      704.03      762.96     33.03 o 
   0   4  10      519.34      519.36     15.21 o 
   1   4  10      370.38      383.26     13.30 o 
   2   4  10      339.91      330.84     11.42 o 
   3   4  10       66.73       88.36     12.00 o 
   4   4  10       29.13       21.97     10.99 o 
   5   4  10      137.52      125.46     26.06 o 
  -6   5  10       21.86       35.79     17.11 o 
  -5   5  10        6.24        7.72     15.79 o 
  -4   5  10      101.57      110.37     14.70 o 
  -3   5  10        4.34        4.82     12.90 o 
  -2   5  10        7.69       15.97     14.65 o 
  -1   5  10        3.98        4.15     12.78 o 
   0   5  10       52.56       66.19     11.78 o 
   1   5  10       94.25       94.08     10.54 o 
   2   5  10        0.83       -9.81      9.81 o 
   3   5  10        7.09        3.02     11.74 o 
   4   5  10      101.31       95.46     12.15 o 
  -6   6  10       60.09       52.21     17.24 o 
  -5   6  10       21.86        9.69     13.12 o 
  -4   6  10       27.98       24.68     16.28 o 
  -3   6  10      218.57      233.24     15.02 o 
  -2   6  10      923.01      959.27     29.25 o 
  -1   6  10      160.27      157.96     12.77 o 
   0   6  10     1008.38     1054.15     21.86 o 
   1   6  10      132.94      130.66     11.79 o 
   2   6  10       36.54       39.40     11.75 o 
   3   6  10      516.19      555.42     20.19 o 
   4   6  10        6.44        7.33     11.18 o 
  -6   7  10       99.30      111.00     27.87 o 
  -5   7  10       86.86       85.48     23.02 o 
  -4   7  10        0.33       12.32     13.28 o 
  -3   7  10      139.10      158.35     16.76 o 
  -2   7  10        4.57        1.85     11.61 o 
  -1   7  10       75.68       63.87     13.45 o 
   0   7  10      111.30      116.93     13.92 o 
   1   7  10       37.39       31.87     11.47 o 
   2   7  10       82.51       84.90     11.54 o 
   3   7  10       94.87       96.17     11.97 o 
   4   7  10        6.73       -0.50     13.32 o 
  -5   8  10        1.46        9.91     14.83 o 
  -4   8  10       33.38       24.99     13.81 o 
  -3   8  10      547.95      562.53     16.78 o 
  -2   8  10      179.14      197.66     27.28 o 
  -1   8  10      508.91      536.28     16.67 o 
   0   8  10       20.16       20.53     15.70 o 
   1   8  10      457.82      478.95     33.88 o 
   2   8  10      668.92      657.91     23.64 o 
   3   8  10       33.28       37.12     10.90 o 
  -5   9  10       10.48        0.71     16.24 o 
  -4   9  10      126.57       82.05     16.12 o 
  -3   9  10       10.34        3.74     17.35 o 
  -2   9  10        0.26        0.37     14.26 o 
  -1   9  10       32.43       59.21     19.70 o 
   0   9  10        2.51        2.30     15.73 o 
   1   9  10      151.29      132.77     12.83 o 
   2   9  10      202.17      186.62     15.30 o 
   3   9  10        0.03        2.07     12.34 o 
  -4  10  10      281.50      274.50     20.87 o 
  -3  10  10       99.07      101.00     15.88 o 
  -2  10  10      253.04      262.89     16.99 o 
  -1  10  10       29.50       12.63     15.71 o 
   0  10  10       37.53       31.82     13.32 o 
   1  10  10      421.71      410.31     20.65 o 
   2  10  10      679.28      591.96     28.66 o 
  -3  11  10      113.85      134.80     19.97 o 
  -2  11  10       17.12       14.53     14.28 o 
  -1  11  10        1.46        0.76     14.17 o 
   0  11  10       46.49       46.97     12.36 o 
   1  11  10       56.37       50.27     11.92 o 
  -1  12  10      194.64      180.02     17.58 o 
   0   1  11      710.57      692.72     26.34 o 
   1   1  11      450.04      415.39     18.88 o 
   2   1  11      460.56      455.77     22.49 o 
   3   1  11       58.58       46.70     12.30 o 
   4   1  11      118.80      124.89     13.98 o 
   0   2  11      111.72      108.15     17.01 o 
   1   2  11      115.34      110.46     14.25 o 
   2   2  11       18.85       20.04     12.10 o 
   3   2  11       79.72       70.29     11.78 o 
   4   2  11      230.37      212.01     27.02 o 
  -1   3  11      412.69      419.76     21.44 o 
   0   3  11      262.08      251.08     14.92 o 
   1   3  11      748.26      718.06     30.75 o 
   2   3  11       22.54       18.54     12.51 o 
   3   3  11      698.92      663.38     24.53 o 
  -5   4  11       10.24       16.12     24.78 o 
  -4   4  11       47.10       56.61     30.03 o 
  -3   4  11       20.20       27.04     25.91 o 
  -2   4  11      187.18      205.09     22.69 o 
  -1   4  11       41.04       38.07     16.59 o 
   0   4  11        3.31        8.28     16.96 o 
   1   4  11      103.92      101.43     18.72 o 
   2   4  11        1.98       -2.75     12.51 o 
   3   4  11      245.29      204.07     12.76 o 
  -5   5  11      232.21      202.60     21.59 o 
  -4   5  11        1.55       -0.27     19.05 o 
  -3   5  11      248.29      253.72     20.06 o 
  -2   5  11      142.26      143.99     16.80 o 
  -1   5  11      459.94      527.85     18.98 o 
   0   5  11      555.14      574.55     18.03 o 
   1   5  11        3.04        4.76     18.21 o 
   2   5  11      592.58      573.12     14.21 o 
   3   5  11       93.24       87.23     13.01 o 
  -5   6  11        0.93       -0.14     22.04 o 
  -4   6  11       83.71       73.87     16.64 o 
  -3   6  11        4.19       15.03     16.79 o 
  -2   6  11        5.31       -1.54     16.81 o 
  -1   6  11       24.28       30.25     16.54 o 
   0   6  11        7.39       12.94     14.95 o 
   1   6  11       98.01      102.12     15.66 o 
   2   6  11       31.75       18.35     13.33 o 
   3   6  11       71.40       73.03     15.72 o 
  -4   7  11      172.38      144.25     17.25 o 
  -3   7  11       42.96       22.78     16.11 o 
  -2   7  11       31.97       41.51     16.38 o 
  -1   7  11      134.93      129.76     15.73 o 
   0   7  11      275.61      299.78     18.65 o 
   1   7  11      343.12      351.35     18.15 o 
   2   7  11      256.78      217.43     12.40 o 
  -3   8  11       14.91       14.54     14.66 o 
  -2   8  11        3.68        6.06     16.58 o 
  -1   8  11        0.41       13.11     16.78 o 
   0   8  11        3.32       -3.37     16.01 o 
   1   8  11        5.51       32.47     16.26 o 
  -3   9  11       79.87       89.60     17.95 o 
  -2   9  11      190.81      167.81     18.77 o 
  -1   9  11      156.13      134.95     23.14 o 
   0   9  11      128.82      126.77     16.38 o 
   1   9  11      312.29      287.88     18.51 o 
   1   0  12      755.51      681.12     23.65 o 
   2   0  12      192.86      153.61     32.68 o 
   1   1  12        9.04        6.85     19.15 o 
   2   1  12       92.14       76.39     15.45 o 
   0   2  12      240.67      253.17     28.90 o 
   1   2  12      140.83      117.95     19.06 o 
   2   2  12      259.84      218.19     16.97 o 
   0   3  12        0.11        2.40     17.79 o 
   1   3  12       62.20       33.75     18.82 o 
  -1   4  12       63.81       59.39     21.91 o 
   0   4  12      122.38      127.92     17.91 o 
   1   4  12      176.29      151.29     18.20 o 
  -2   5  12       78.80       83.40     22.36 o 
  -1   5  12       30.85       40.57     18.59 o 
   0   5  12       21.48       20.54     17.76 o 
   1   5  12        0.98       14.21     16.40 o 
  -2   6  12       44.74       49.85     22.33 o 
  -1   6  12      159.97      170.13     21.69 o 
   0   6  12        3.85       16.37     19.23 o 
                                                 
